# Supplementary material for: Unveiling the Electronic Structure of the Bi(+1)/Bi(+3) Redox Couple on NCN and NNN Pincer Complexes
Source: Inorg Chem. 2021 Nov 12;60(23):17657–68. doi: 10.1021/acs.inorgchem.1c02252 (PMC8653152; doi:10.1021/acs.inorgchem.1c02252)
Supplement: Supplementary file 2 — ic1c02252_si_002.xyz [file ic1c02252_si_002.xyz]

56
System 1
Bi      -0.000024871     -0.517789355      0.000120652
C       -3.420874264     -0.611393401     -0.000050801
N        2.322926195      0.281212199      0.000156636
N       -2.322947362      0.281248712      0.000115361
C        1.223331856      2.351107000      0.000280464
C       -0.000001588      1.643429269      0.000249772
C       -4.956192092     -2.011111147      1.200437002
H       -5.354593767     -2.375624311      2.138541791
C        2.452743958      1.573620206      0.000228605
C        3.420854684     -0.611427269     -0.000075143
C        1.205948383      3.747812139      0.000255063
H        2.132655752      4.305938559      0.000253476
C        3.926420574     -1.073277296     -1.223254066
C       -3.926477196     -1.073286292     -1.223187390
C       -1.223326564      2.351128167      0.000229663
C       -3.926413694     -1.073763081      1.222943969
C       -1.205921395      3.747832777      0.000207967
H       -2.132618710      4.305975601      0.000159282
C        3.926471375     -1.073804886      1.222876234
C       -5.470068710     -2.480111947     -0.000354020
H       -6.266850894     -3.211521690     -0.000475201
C        0.000019580      4.441311095      0.000224900
H        0.000027517      5.522236590      0.000214846
C       -4.956239718     -2.010668225     -1.200985229
H       -5.354646685     -2.374871292     -2.139209613
C       -2.452749249      1.573658307      0.000131765
C       -3.791960339      2.254546969     -0.000097369
H       -4.599850482      1.528537480      0.001017608
H       -3.899407133      2.891712361     -0.879230645
H       -3.898768946      2.893799965      0.877563737
C        4.956234955     -2.010596786     -1.201121757
H        5.354620755     -2.374755931     -2.139371541
C        5.470146499     -2.480045270     -0.000522298
H        6.266967312     -3.211413208     -0.000700631
C        3.791961397      2.254495639      0.000070381
H        4.599846249      1.528481916      0.001075288
H        3.898773179      2.893613695      0.877832030
H        3.899415071      2.891795442     -0.878962881
C       -3.373229261     -0.555224412     -2.520749584
H       -3.600306098      0.504813399     -2.655915741
H       -3.795015808     -1.098277746     -3.364662940
H       -2.286585476     -0.647380100     -2.551977921
C        4.956295281     -2.011107443      1.200298357
H        5.354732412     -2.375649712      2.138377746
C        3.373220265     -0.556267420      2.520645865
H        3.600258472      0.503726998      2.656222135
H        3.795026921     -1.099640378      3.364342258
H        2.286577010     -0.648460151      2.551845098
C       -3.372987956     -0.556293350      2.520662799
H       -2.286493400     -0.650220724      2.552426134
H       -3.796044529     -1.098496826      3.364483549
H       -3.598315862      0.504143990      2.655491870
C        3.373056220     -0.555259337     -2.520781864
H        3.599678494      0.504890130     -2.655795618
H        2.286446303     -0.647866414     -2.552094340
H        3.795118998     -1.098027975     -3.364737554
57
System 1-(H+)
Bi      -0.508211000      0.133473000      0.000000000
C       -0.621626000     -0.075096000      3.410667000
N        0.294361000     -0.013081000     -2.318963000
N        0.294361000     -0.013081000      2.318963000
C        2.382661000      0.076011000     -1.214794000
C        1.709385000      0.081639000      0.000000000
C       -1.924175000     -1.366390000      4.943779000
H       -2.208826000     -2.323431000      5.359710000
C        1.571416000      0.036951000     -2.454391000
C       -0.621626000     -0.075096000     -3.410667000
C        3.782126000      0.080357000     -1.208424000
H        4.340638000      0.074359000     -2.133431000
C       -1.197888000      1.114209000     -3.871857000
C       -1.197888000      1.114209000      3.871857000
C        2.382661000      0.076011000      1.214794000
C       -0.972013000     -1.327600000      3.927895000
C        3.782126000      0.080357000      1.208424000
H        4.340638000      0.074359000      2.133431000
C       -0.972013000     -1.327600000     -3.927895000
C       -2.506290000     -0.201721000      5.422662000
H       -3.244289000     -0.251681000      6.210838000
C        4.469061000      0.086203000      0.000000000
H        5.549492000      0.088628000      0.000000000
C       -2.143341000      1.027183000      4.890308000
H       -2.595901000      1.934650000      5.266642000
C        1.571416000      0.036951000      2.454391000
C        2.251682000      0.049031000      3.785399000
H        1.531879000      0.048680000      4.597435000
H        2.889522000      0.929466000      3.872143000
H        2.896367000     -0.825783000      3.883097000
C       -2.143341000      1.027183000     -4.890308000
H       -2.595901000      1.934650000     -5.266642000
C       -2.506290000     -0.201721000     -5.422662000
H       -3.244289000     -0.251681000     -6.210838000
C        2.251682000      0.049031000     -3.785399000
H        1.531879000      0.048680000     -4.597435000
H        2.896367000     -0.825783000     -3.883097000
H        2.889522000      0.929466000     -3.872143000
C       -0.794355000      2.443852000      3.297455000
H        0.269932000      2.641065000      3.439548000
H       -1.347948000      3.251460000      3.770462000
H       -0.986077000      2.497531000      2.223001000
C       -1.924175000     -1.366390000     -4.943779000
H       -2.208826000     -2.323431000     -5.359710000
C       -0.333116000     -2.587372000     -3.412971000
H        0.727049000     -2.636058000     -3.671349000
H       -0.814574000     -3.464014000     -3.839860000
H       -0.398940000     -2.659249000     -2.326353000
C       -0.333116000     -2.587372000      3.412971000
H       -0.398940000     -2.659249000      2.326353000
H       -0.814574000     -3.464014000      3.839860000
H        0.727049000     -2.636058000      3.671349000
C       -0.794355000      2.443852000     -3.297455000
H        0.269932000      2.641065000     -3.439548000
H       -0.986077000      2.497531000     -2.223001000
H       -1.347948000      3.251460000     -3.770462000
H       -0.618346000     -1.657747000      0.000000000
58
System 1-(H+)2
Bi       0.000000000      0.000000000      0.354311000
C        0.000000000      3.323327000      0.697921000
N        0.000000000     -2.275399000     -0.283126000
N        0.000000000      2.275399000     -0.283126000
C        0.000000000     -1.230384000     -2.420016000
C        0.000000000      0.000000000     -1.805524000
C        1.204459000      4.759808000      2.171099000
H        2.138533000      5.144544000      2.556555000
C        0.000000000     -2.450491000     -1.558783000
C        0.000000000     -3.323327000      0.697921000
C        0.000000000     -1.218681000     -3.821219000
H        0.000000000     -2.140725000     -4.384698000
C       -1.231679000     -3.785941000      1.176312000
C       -1.231679000      3.785941000      1.176312000
C        0.000000000      1.230384000     -2.420016000
C        1.231679000      3.785941000      1.176312000
C        0.000000000      1.218681000     -3.821219000
H        0.000000000      2.140725000     -4.384698000
C        1.231679000     -3.785941000      1.176312000
C        0.000000000      5.240854000      2.665588000
H        0.000000000      5.995769000      3.438909000
C        0.000000000      0.000000000     -4.498423000
H        0.000000000      0.000000000     -5.579025000
C       -1.204459000      4.759808000      2.171099000
H       -2.138533000      5.144544000      2.556555000
C        0.000000000      2.450491000     -1.558783000
C        0.000000000      3.795471000     -2.194105000
H        0.000000000      4.585917000     -1.451029000
H       -0.877647000      3.901899000     -2.834750000
H        0.877647000      3.901899000     -2.834750000
C       -1.204459000     -4.759808000      2.171099000
H       -2.138533000     -5.144544000      2.556555000
C        0.000000000     -5.240854000      2.665588000
H        0.000000000     -5.995769000      3.438909000
C        0.000000000     -3.795471000     -2.194105000
H        0.000000000     -4.585917000     -1.451029000
H        0.877647000     -3.901899000     -2.834750000
H       -0.877647000     -3.901899000     -2.834750000
C       -2.534181000      3.283257000      0.616465000
H       -2.667554000      3.578716000     -0.426404000
H       -3.373969000      3.684688000      1.177467000
H       -2.611675000      2.193523000      0.652074000
C        1.204459000     -4.759808000      2.171099000
H        2.138533000     -5.144544000      2.556555000
C        2.534181000     -3.283257000      0.616465000
H        2.667554000     -3.578716000     -0.426404000
H        3.373969000     -3.684688000      1.177467000
H        2.611675000     -2.193523000      0.652074000
C        2.534181000      3.283257000      0.616465000
H        2.611675000      2.193523000      0.652074000
H        3.373969000      3.684688000      1.177467000
H        2.667554000      3.578716000     -0.426404000
C       -2.534181000     -3.283257000      0.616465000
H       -2.667554000     -3.578716000     -0.426404000
H       -2.611675000     -2.193523000      0.652074000
H       -3.373969000     -3.684688000      1.177467000
H        1.436587000      0.000000000      1.343419000
H       -1.436587000      0.000000000      1.343419000
67
System 1-(W(CO)5)
Bi      -0.000143000     -0.789177000     -0.472118000
N        2.359621000     -1.124571000      0.325501000
N       -2.359755000     -1.124242000      0.325634000
C       -1.204877000     -1.366336000      3.781314000
H       -2.131154000     -1.418373000      4.335710000
C       -1.216133000     -1.259631000      2.387523000
C       -2.458027000     -1.293413000      1.599036000
C        1.216061000     -1.259736000      2.387464000
C        0.000009000     -1.400785000      4.471706000
H        0.000041000     -1.468054000      5.550316000
C       -0.000046000     -1.170856000      1.699880000
C        1.204875000     -1.366477000      3.781242000
H        2.131164000     -1.418657000      4.335597000
C        2.457941000     -1.293595000      1.598911000
W        0.000080000      2.169535000     -0.097665000
C        0.000088000      4.165759000      0.049193000
O        0.000029000      5.313775000      0.134804000
C       -1.423731000      2.221097000     -1.588048000
O       -2.199835000      2.240453000     -2.432788000
C        1.373449000      1.966680000      1.410129000
O        2.096801000      1.818693000      2.291368000
C        1.424098000      2.221490000     -1.587824000
O        2.200438000      2.241282000     -2.432333000
C       -1.373358000      1.966878000      1.410114000
O       -2.096659000      1.819179000      2.291440000
C       -3.443524000     -1.309028000     -0.578234000
C       -4.357575000     -0.279781000     -0.838088000
C       -3.526018000     -2.543930000     -1.242351000
C       -5.337314000     -0.497699000     -1.805241000
C       -4.526191000     -2.719933000     -2.193952000
C       -5.422666000     -1.702078000     -2.485083000
H       -6.039637000      0.296475000     -2.021202000
H       -4.598005000     -3.669032000     -2.708876000
H       -6.187346000     -1.849566000     -3.235366000
C        3.443389000     -1.309272000     -0.578321000
C        3.525636000     -2.543967000     -1.242901000
C        4.357817000     -0.280252000     -0.837697000
C        4.525977000     -2.720018000     -2.194297000
C        5.337776000     -0.498232000     -1.804639000
C        5.422943000     -1.702410000     -2.484831000
H        4.597536000     -3.668955000     -2.709555000
H        6.040441000      0.295773000     -2.020115000
H        6.187792000     -1.849926000     -3.234934000
C       -3.760663000     -1.573831000      2.287408000
H       -3.999503000     -0.754565000      2.967181000
H       -4.568982000     -1.679985000      1.570742000
H       -3.691793000     -2.484175000      2.882870000
C        3.760536000     -1.574210000      2.287312000
H        4.568988000     -1.679889000      1.570733000
H        3.999193000     -0.755351000      2.967620000
H        3.691635000     -2.484936000      2.882201000
C       -4.315814000      1.015759000     -0.083649000
H       -3.316450000      1.435684000     -0.068664000
H       -4.984296000      1.744720000     -0.536400000
H       -4.617236000      0.884354000      0.957341000
C       -2.580143000     -3.666056000     -0.914636000
H       -1.544108000     -3.394441000     -1.122563000
H       -2.625649000     -3.933560000      0.142844000
H       -2.822835000     -4.552507000     -1.497440000
C        4.316316000      1.015252000     -0.083166000
H        4.985331000      1.743905000     -0.535633000
H        3.317167000      1.435714000     -0.068706000
H        4.617130000      0.883765000      0.957976000
C        2.579365000     -3.665968000     -0.915821000
H        2.624534000     -3.933834000      0.141580000
H        1.543464000     -3.394089000     -1.124005000
H        2.822037000     -4.552289000     -1.498842000
78
System 1-(W(CO)5)2
Bi      -0.127470000     -0.000120000      0.399431000
N       -0.347679000     -2.373478000      1.303445000
N       -0.349710000      2.372881000      1.304124000
C       -2.709214000      1.201380000      3.828517000
H       -3.089914000      2.128726000      4.231194000
C       -1.744490000      1.211144000      2.816368000
C       -1.157941000      2.459530000      2.299125000
C       -1.743465000     -1.213488000      2.815971000
C       -3.194753000     -0.002045000      4.320796000
H       -3.949222000     -0.002487000      5.094451000
C       -1.275349000     -0.000881000      2.308706000
C       -2.708208000     -1.204901000      3.828113000
H       -3.088100000     -2.132697000      4.230513000
C       -1.155762000     -2.461159000      2.298477000
W        2.649795000      0.001023000     -0.688631000
C        4.192908000      0.001501000     -1.942595000
O        5.071420000      0.001868000     -2.684009000
C        1.844198000      1.519594000     -1.835537000
O        1.472293000      2.380175000     -2.488967000
C        3.697735000     -1.367286000      0.436012000
O        4.411423000     -2.047277000      1.017937000
C        1.845906000     -1.518867000     -1.834953000
O        1.475388000     -2.380093000     -2.488317000
C        3.696697000      1.370905000      0.435081000
O        4.409773000      2.051791000      1.016708000
C        0.482540000      3.462927000      0.919889000
C        1.666200000      3.650746000      1.649406000
C        0.146349000      4.284665000     -0.158606000
C        2.534274000      4.660011000      1.246320000
C        1.046304000      5.279912000     -0.532240000
C        2.235216000      5.464325000      0.155890000
H        3.460427000      4.800609000      1.786589000
H        0.804771000      5.910851000     -1.377281000
H        2.928232000      6.233872000     -0.155231000
C        0.485247000     -3.462771000      0.918616000
C        0.149488000     -4.284146000     -0.160297000
C        1.668960000     -3.650287000      1.648084000
C        1.049981000     -5.278712000     -0.534419000
C        2.537609000     -4.658857000      1.244468000
C        2.239014000     -5.462776000      0.153618000
H        0.808811000     -5.909337000     -1.379794000
H        3.463853000     -4.799187000      1.784650000
H        2.932498000     -6.231733000     -0.157913000
C       -1.493566000      3.756503000      2.971846000
H       -1.277920000      3.707060000      4.039189000
H       -0.940494000      4.581173000      2.534771000
H       -2.561210000      3.951386000      2.860386000
C       -1.490438000     -3.758691000      2.970607000
H       -0.936820000     -4.582746000      2.533068000
H       -1.274705000     -3.709617000      4.037952000
H       -2.557951000     -3.954300000      2.859191000
C        1.975659000      2.800599000      2.850478000
H        2.992953000      2.975122000      3.190909000
H        1.301685000      3.023824000      3.680662000
H        1.866875000      1.738367000      2.630059000
C       -1.169819000      4.136955000     -0.858812000
H       -1.129838000      4.552841000     -1.862801000
H       -1.461025000      3.095336000     -0.931012000
H       -1.964154000      4.649443000     -0.310256000
C        1.977930000     -2.800487000      2.849536000
H        1.304150000     -3.024565000      3.679642000
H        2.995356000     -2.974480000      3.189846000
H        1.868433000     -1.738217000      2.629642000
C       -1.166766000     -4.136677000     -0.860383000
H       -1.961234000     -4.648170000     -0.311090000
H       -1.457550000     -3.095004000     -0.933666000
H       -1.127169000     -4.553683000     -1.863918000
W       -2.545664000     -0.000651000     -1.346246000
C       -4.246131000     -0.001460000     -2.396367000
O       -5.234600000     -0.001895000     -2.983540000
C       -1.784332000     -1.378093000     -2.687638000
O       -1.418919000     -2.089005000     -3.505310000
C       -3.322354000      1.445425000     -0.117665000
O       -3.771280000      2.255202000      0.561541000
C       -1.786400000      1.378724000     -2.686840000
O       -1.422056000      2.090621000     -3.504130000
C       -3.320899000     -1.448148000     -0.118409000
O       -3.769517000     -2.258445000      0.560382000
42
System 2
Bi       0.000042863     -0.773538073      0.000030692
N       -2.363208755      0.022784785      0.000046038
N        2.363164304      0.022823944      0.000057680
C        1.206568579      3.485253968      0.000018521
H        2.143330316      4.030525614      0.000026459
C        1.218518988      2.088427118      0.000029634
C        2.429184986      1.313178215      0.000045509
H        3.383687391      1.837834173      0.000053447
C       -1.218569789      2.088401188      0.000003704
C       -0.000047097      4.180800311     -0.000002646
H       -0.000060326      5.261750148     -0.000010054
C       -0.000019580      1.379079303      0.000019050
C       -1.206651130      3.485223805     -0.000010584
H       -2.143425568      4.030474813     -0.000024871
C       -2.429230496      1.313131647     -0.000002117
H       -3.383732900      1.837791310     -0.000072497
C       -3.600704568     -0.787463902     -0.000021167
C       -4.420281062     -0.488484048      1.262277184
H       -4.757484447      0.547565100      1.283471262
H       -3.819404529     -0.669961152      2.153321712
H       -5.301415687     -1.129742096      1.301676547
C        3.600652180     -0.787434268     -0.000025401
C       -3.194466836     -2.261580793      0.000159282
H       -2.603019713     -2.497644118      0.885164310
H       -2.602869956     -2.497822451     -0.884699163
H       -4.077746216     -2.900222060      0.000144995
C       -4.419930747     -0.488685664     -1.262586753
H       -5.301053730     -1.129951121     -1.302138519
H       -3.818807088     -0.670289242     -2.153438660
H       -4.757125665      0.547364013     -1.284021607
C        3.194426090     -2.261552747      0.000483668
H        2.603154653     -2.497480073      0.885641627
H        4.077715524     -2.900180255      0.000399000
H        2.602665693     -2.497951041     -0.884223962
C        4.420441932     -0.488236393      1.262076097
H        4.757741098      0.547787354      1.283002411
H        5.301536869     -1.129550005      1.301471756
H        3.819698752     -0.669483305      2.153257681
C        4.419668804     -0.488867701     -1.262786253
H        3.818402268     -0.670654374     -2.153503219
H        5.300811367     -1.130105641     -1.302365007
H        4.756806042      0.547195205     -1.284454474
43
System 2-(H+)
Bi       0.000103190     -0.746453194     -0.086220966
N       -2.370148914      0.064392934      0.046164894
N        2.370046254      0.064498769      0.046126793
C        1.208546114      3.540271997      0.007650845
H        2.142856173      4.086639040      0.022750917
C        1.209816139      2.140969127     -0.009918898
C        2.433593033      1.337773315      0.017839094
H        3.386788370      1.859997175      0.021563973
C       -1.209946317      2.140890280     -0.009907786
C       -0.000124886      4.229438050      0.012140914
H       -0.000156107      5.309719536      0.026246133
C       -0.000050801      1.464837239     -0.027453187
C       -1.208749318      3.540198442      0.007674128
H       -2.143093244      4.086507275      0.022786902
C       -2.433705219      1.337654250      0.017831157
H       -3.386896322      1.859897160      0.021507880
C       -3.553388185     -0.825042895      0.065997928
C       -4.874007161     -0.066219124      0.187938888
H       -5.051327577      0.586435286     -0.667186146
H       -4.916164595      0.527512987      1.101541182
H       -5.691912513     -0.783236834      0.223864202
C        3.553253244     -0.824966164      0.065996870
C       -3.375312103     -1.763477891      1.264730979
H       -3.342382990     -1.202789195      2.198127149
H       -2.455562356     -2.343739265      1.180646831
H       -4.205881195     -2.465837390      1.313248066
C       -3.526911330     -1.624872081     -1.242836271
H       -4.357173500     -2.329205412     -1.262497322
H       -2.603506027     -2.196626932     -1.340201180
H       -3.616209462     -0.964483217     -2.104951207
C        3.375240135     -1.763317021      1.264801889
H        3.342268159     -1.202563236      2.198156254
H        4.205866379     -2.465602965      1.313361310
H        2.455545422     -2.343678939      1.180754254
C        4.873898150     -0.066119110      0.187851044
H        5.051082568      0.586587160     -0.667263935
H        5.691835253     -0.783100306      0.223665231
H        4.916109561      0.527566963      1.101480327
C        3.526769511     -1.624908065     -1.242762186
H        2.603339336     -2.196635928     -1.340078940
H        4.356991463     -2.329287964     -1.262335923
H        3.616109447     -0.964612865     -2.104944327
H        0.000109011     -0.844745222      1.704580992
44
System 2-(H+)2
Bi      -0.000007844     -0.627415084     -0.025244168
N        2.327833028      0.024255553      0.001173090
N       -2.327853465      0.024263289      0.001211812
C       -1.218429632      3.547532108      0.002754794
H       -2.149206496      4.099710464      0.003036093
C       -1.226476470      2.145976419      0.001107818
C       -2.429432880      1.296287787      0.000032968
H       -3.400180703      1.781589702      0.000054597
C        1.226467548      2.145971286      0.001073500
C       -0.000001611      4.227009698      0.003943573
H        0.000000214      5.307685961      0.005372926
C       -0.000006667      1.527688711      0.001958877
C        1.218422932      3.547527049      0.002728647
H        2.149201765      4.099701860      0.002979958
C        2.429423174      1.296277907     -0.000035511
H        3.400172030      1.781577287     -0.000024940
C        3.484703735     -0.926046353      0.022346404
C        3.278603452     -1.892975231     -1.146891191
H        3.251037816     -1.367333796     -2.100864080
H        2.361310172     -2.475533838     -1.033526422
H        4.099958013     -2.606108774     -1.178486026
C       -3.484686155     -0.926044930      0.022319298
C        3.412888402     -1.669593269      1.361091711
H        2.482880808     -2.231401534      1.464677671
H        3.504990057     -0.983104821      2.201639759
H        4.228400735     -2.388199245      1.418700492
C        4.819210391     -0.198503868     -0.115247767
H        5.617364509     -0.937843825     -0.121396857
H        5.010959101      0.472339727      0.722313985
H        4.885313895      0.360065144     -1.049347626
C       -3.278239992     -1.893259389     -1.146615860
H       -3.250512612     -1.367869382     -2.100724186
H       -4.099505006     -2.606495206     -1.178208954
H       -2.360904135     -2.475690607     -1.032896294
C       -4.819194420     -0.198592683     -0.115783369
H       -5.011180810      0.472436230      0.721575577
H       -5.617312914     -0.937969833     -0.121964973
H       -4.885083042      0.359758993     -1.050029005
C       -3.413187832     -1.669275667      1.361270113
H       -2.483190499     -2.231034894      1.465208716
H       -4.228705113     -2.387875675      1.418843264
H       -3.505498586     -0.982579491      2.201624635
H        0.000180893     -1.540533880     -1.506101005
H       -0.000079904     -1.639347831      1.389790253
53
System 2-(W(CO)5)
Bi       0.000042863     -0.832213247     -1.029676266
N        2.387404326     -1.367105081     -0.377198072
N       -2.387296374     -1.367238962     -0.377212889
C       -1.205456248     -3.132984378      2.595884287
H       -2.142641327     -3.413834090      3.060548479
C       -1.210005056     -2.414045225      1.397089851
C       -2.433044276     -2.034580158      0.713244147
H       -3.379298395     -2.340121280      1.157522314
C        1.210153225     -2.413987016      1.397093026
C        0.000097898     -3.483501333      3.194559971
H        0.000111127     -4.032328521      4.125546268
C        0.000066147     -2.040493184      0.808873884
C        1.205636168     -3.132925110      2.595887991
H        2.142833948     -3.413740425      3.060549008
C        2.433176041     -2.034478027      0.713240972
H        3.379440214     -2.339983165      1.157523902
C        3.630916356     -0.989862028     -1.093754339
C        4.355063141      0.101409940     -0.297031952
H        4.645087199     -0.260234025      0.689023175
H        3.717555372      0.971641926     -0.164658793
H        5.254444327      0.413952078     -0.827589296
C       -3.630822162     -0.990081108     -1.093771273
C        3.224072187     -0.453417059     -2.466263378
H        2.581051978      0.419242263     -2.370094938
H        2.697419113     -1.217482330     -3.038522005
H        4.105934430     -0.151623040     -3.030372146
C        4.538879209     -2.212070970     -1.281029109
H        5.401339169     -1.938823947     -1.888471144
H        4.001902416     -3.014088304     -1.787997318
H        4.913912417     -2.593606179     -0.332066132
C       -3.223997043     -0.453502786     -2.466236919
H       -2.581078436      0.419224800     -2.370003920
H       -4.105876221     -0.151784969     -3.030359446
H       -2.697239193     -1.217478097     -3.038520418
C       -4.355107063      0.101050100     -0.296989089
H       -4.645032165     -0.260648900      0.689077151
H       -5.254555454      0.413480052     -0.827495102
H       -3.717706187      0.971358287     -0.164643976
C       -4.538636317     -2.212393239     -1.281125949
H       -4.001568506     -3.014290979     -1.788186235
H       -5.401157661     -1.939211305     -1.888510303
H       -4.913572156     -2.594067092     -0.332179905
W       -0.000065089      1.777578877      0.472057857
C       -0.000098956      3.516060021      1.457793361
O       -0.000003175      4.515024428      2.029914931
C       -1.434008960      2.481474049     -0.818282126
O       -2.229585149      2.888455275     -1.540869956
C        1.431386887      0.993165153      1.720658984
O        2.217931079      0.537963179      2.422314149
C        1.433800994      2.481407372     -0.818411246
O        2.229299923      2.888467446     -1.541039292
C       -1.431531882      0.993077838      1.720582254
O       -2.218149100      0.537808130      2.422110945
64
System 2-(W(CO)5)2
Bi       0.000038000     -0.000084000      0.062328000
N        0.114274000     -2.459996000      0.951303000
N       -0.114046000      2.459737000      0.951594000
C       -0.048850000      1.200741000      4.376501000
H       -0.089041000      2.139137000      4.915230000
C       -0.048867000      1.203788000      2.977686000
C       -0.107884000      2.447702000      2.224771000
H       -0.152566000      3.369372000      2.802343000
C        0.048599000     -1.204315000      2.977546000
C       -0.000289000     -0.000394000      5.072073000
H       -0.000362000     -0.000461000      6.152687000
C       -0.000073000     -0.000220000      2.280726000
C        0.048352000     -1.201445000      4.376360000
H        0.088444000     -2.139908000      4.914981000
C        0.107660000     -2.448135000      2.224483000
H        0.151824000     -3.369906000      2.801930000
C        0.225933000     -3.753995000      0.221103000
C        1.700923000     -4.172495000      0.213764000
H        2.060174000     -4.337320000      1.229181000
H        2.326589000     -3.415485000     -0.246573000
H        1.816512000     -5.098017000     -0.349637000
C       -0.225811000      3.753863000      0.221596000
C       -0.277414000     -3.521872000     -1.199503000
H        0.227146000     -2.679075000     -1.666605000
H       -1.346174000     -3.327571000     -1.197130000
H       -0.093878000     -4.400502000     -1.815962000
C       -0.616176000     -4.859601000      0.872154000
H       -0.603121000     -5.737785000      0.227546000
H       -1.648977000     -4.542711000      0.999998000
H       -0.221499000     -5.167544000      1.839782000
C        0.277209000      3.521912000     -1.199147000
H        1.345983000      3.327701000     -1.197042000
H        0.093489000      4.400580000     -1.815499000
H       -0.227426000      2.679125000     -1.666189000
C        0.616640000      4.859212000      0.872651000
H        0.222400000      5.166889000      1.840539000
H        0.603433000      5.737595000      0.228317000
H        1.649447000      4.542147000      1.000002000
C       -1.700728000      4.172563000      0.214554000
H       -2.326535000      3.415747000     -0.245931000
H       -1.816178000      5.098216000     -0.348665000
H       -2.059918000      4.337253000      1.230006000
W        2.863219000      0.081930000     -0.632480000
C        4.829871000      0.147752000     -0.988781000
O        5.961885000      0.186494000     -1.181701000
C        2.501851000      1.239037000     -2.301712000
O        2.325898000      1.847025000     -3.255219000
C        3.163612000     -1.100039000      1.026003000
O        3.326575000     -1.735645000      1.965075000
C        2.738681000     -1.522561000     -1.919361000
O        2.720605000     -2.380382000     -2.678322000
C        3.062896000      1.720289000      0.593736000
O        3.215884000      2.619099000      1.288285000
W       -2.863098000     -0.081758000     -0.632528000
C       -4.829754000     -0.148191000     -0.988679000
O       -5.961781000     -0.187388000     -1.181440000
C       -3.163653000      1.100204000      1.025852000
O       -3.326962000      1.735941000      1.964787000
C       -2.501422000     -1.238280000     -2.302184000
O       -2.325443000     -1.845785000     -3.255980000
C       -3.062569000     -1.720245000      0.593610000
O       -3.215673000     -2.619190000      1.287944000
C       -2.739459000      1.523003000     -1.919109000
O       -2.722128000      2.380939000     -2.677965000
54
System 3
Bi       0.007777847      0.113503228     -0.020165887
C       -0.001815607      2.266895320      0.011932947
C        7.977044339     -2.158822509      0.773647613
H        8.380216548     -1.155977117      0.626979259
H        8.778858470     -2.866101240      0.578491806
H        7.680739476     -2.254629521      1.826654246
N       -6.811690731     -2.525555572     -0.041886496
C       -4.559554693     -1.993376300      0.719573636
H       -4.498357990     -2.916951470      1.272610958
N       -2.345387123      0.894617532      0.095985874
C        3.504516020      0.114045106     -0.101533768
C       -8.073132873     -2.042763884     -0.562971037
H       -8.474504821     -1.198215516      0.012150968
H       -8.799880036     -2.850315883     -0.537078924
H       -7.972451081     -1.724806146     -1.601870863
N        2.355001745      0.919856112     -0.112614210
C        4.655806214      0.437414210      0.619612053
H        4.674321067      1.335504732      1.221866564
C       -5.728946982     -1.665027638      0.006810511
C        5.760694972     -0.396321480      0.622294453
H        6.615096091     -0.111802452      1.215479923
C       -5.740088809     -0.431762068     -0.671653990
H       -6.605166080     -0.130489818     -1.240784121
N        6.886645513     -2.416820231     -0.142839227
C       -3.486255700      0.077047678      0.060265880
C        3.493864211     -1.094920117     -0.798542227
H        2.607665360     -1.367690351     -1.356256418
C        2.425611982      2.216967447     -0.073765192
H        3.387482650      2.725633786     -0.104508273
C        4.593597724     -1.932476995     -0.807543003
H        4.532837063     -2.852404546     -1.366666922
C       -1.225291928      2.970002547      0.062197377
C       -4.642751411      0.411293492     -0.647592300
H       -4.675549817      1.331994170     -1.214022040
C       -2.428535686      2.191628323      0.095238146
H       -3.395165246      2.690060903      0.140357386
C        1.214978793      2.982620250     -0.017570272
C        5.770464642     -1.598459786     -0.109798987
C       -3.467217491     -1.145971433      0.731922516
H       -2.584535551     -1.417391207      1.295836547
C        1.194629282      4.380663149     -0.000795353
H        2.127599993      4.931259376     -0.030561044
C       -1.218006745      4.368139111      0.086768135
H       -2.156094600      4.908873062      0.132464707
C       -6.843930855     -3.669856922      0.844193290
H       -5.988271352     -4.323558045      0.669319789
H       -7.743105132     -4.246941117      0.645368698
H       -6.842756081     -3.386828587      1.904991000
C        6.759435007     -3.760357874     -0.667971445
H        6.048714506     -4.373570057     -0.098746062
H        7.731290191     -4.245856832     -0.637729495
H        6.432591854     -3.744296286     -1.708515425
C       -0.014968837      5.068364439      0.053308787
H       -0.020004488      6.149267709      0.069268773
55
System 3-(H+)
Bi       0.009102898      0.153304565      0.154528258
N       -2.366299430      0.942824484      0.060509775
N        2.365232535      0.945790438     -0.116941764
C        1.206179469      4.429880390     -0.124681006
H        2.138289045      4.976931712     -0.181322174
C        1.212940016      3.029193335     -0.061295473
C        2.429874557      2.233373466     -0.095784928
H        3.388927664      2.744553142     -0.129293782
C       -1.214800412      3.026604701     -0.017786083
C       -0.004460897      5.114460424     -0.125874217
H       -0.006498765      6.194038962     -0.173276510
C        0.000415573      2.355653135     -0.001643153
C       -1.212845753      4.427472512     -0.075294496
H       -2.147294827      4.973438910     -0.081768312
C       -2.430867183      2.229619149      0.015677791
H       -3.390662434      2.740383871      0.009218053
C        3.480766026      0.101914522     -0.090212001
C        4.721571881      0.479161960      0.439633602
C        3.352172632     -1.193145230     -0.601225658
C        5.790834473     -0.387630804      0.433154373
C        4.415719697     -2.068036797     -0.625164070
C        5.679012494     -1.689572054     -0.113399623
H        4.844863883      1.450993137      0.897158895
H        2.406310167     -1.506330863     -1.024721680
H        6.719823708     -0.063132348      0.872964493
H        4.270746023     -3.049332731     -1.046311450
C       -3.482255687      0.100013489      0.020729859
C       -4.706879401      0.474717267     -0.548394247
C       -3.374286769     -1.190626886      0.547527841
C       -5.778974447     -0.388041215     -0.563106777
C       -4.441805781     -2.061450874      0.551072101
C       -5.688568695     -1.684320171      0.000593505
H       -4.813332597      1.440453979     -1.022374700
H       -2.441401186     -1.507754620      0.995801895
H       -6.693128727     -0.065246427     -1.034185544
H       -4.311535175     -3.039284396      0.984912115
N        6.738112180     -2.543524590     -0.130982184
N       -6.751485124     -2.533848372     -0.002531065
C        6.586414419     -3.886762761     -0.661555272
H        6.292693476     -3.871214750     -1.714126201
H        7.534593209     -4.408307522     -0.584799451
H        5.839046543     -4.457429580     -0.104053841
C        8.024160588     -2.130047358      0.403058103
H        8.740445334     -2.933044094      0.264770053
H        8.404549652     -1.245283244     -0.112603789
H        7.965652423     -1.907601796      1.471937491
C       -6.618015985     -3.874333001      0.539497835
H       -7.566057929     -4.392814022      0.442780753
H       -5.859225976     -4.451320393      0.004222940
H       -6.350350512     -3.853221104      1.598882107
C       -8.018945282     -2.122776320     -0.580999228
H       -7.928145927     -1.917593308     -1.651151516
H       -8.743339934     -2.919861379     -0.450868369
H       -8.409472482     -1.228205806     -0.090627561
H       -0.104089265     -0.058713209     -1.624565375
56
System 3-(H+)2
Bi      -0.000014631      0.337866069      0.000127160
N       -2.331726005      0.961718086      0.104582340
N        2.331770879      0.961741745     -0.104414929
C        1.219826220      4.493435843     -0.041451437
H        2.147732092      5.047254336     -0.088519831
C        1.237384829      3.088270784     -0.032860247
C        2.430040539      2.259707310     -0.079964174
H        3.399300379      2.742596181     -0.111507697
C       -1.237369213      3.088259819      0.032875114
C       -0.000010405      5.166741220     -0.000179198
H       -0.000020787      6.247475704     -0.000279265
C        0.000018686      2.480567505      0.000093011
C       -1.219841879      4.493421274      0.041198592
H       -2.147756651      5.047236270      0.088128990
C       -2.430010905      2.259685185      0.079963726
H       -3.399297061      2.742538845      0.111279507
C        3.386092475      0.062687045     -0.053724096
C        4.680642524      0.426042111      0.368527508
C        3.171533728     -1.272193156     -0.434701052
C        5.702028953     -0.484285453      0.378775647
C        4.184770780     -2.195305311     -0.437659882
C        5.501091091     -1.831608922     -0.039643647
H        4.879362175      1.426768434      0.724339983
H        2.194112694     -1.586417644     -0.781382300
H        6.670302349     -0.168399404      0.730505268
H        3.973356119     -3.201721909     -0.758405842
C       -3.386048839      0.062659931      0.053798396
C       -4.680453157      0.425958215     -0.368926636
C       -3.171621540     -1.272142064      0.435120859
C       -5.701855542     -0.484353453     -0.379286144
C       -4.184882262     -2.195230597      0.437974356
C       -5.501084317     -1.831579552      0.039529041
H       -4.879032889      1.426605225     -0.725045392
H       -2.194318269     -1.586299711      0.782187565
H       -6.669992939     -0.168550527     -0.731465042
H       -3.973581511     -3.201581550      0.759001394
N        6.509968098     -2.720966146     -0.043769367
N       -6.509994610     -2.720896400      0.043585262
C        6.278032515     -4.105028362     -0.444404178
H        5.937298988     -4.163479620     -1.479654970
H        7.206499398     -4.657667039     -0.360773214
H        5.537819220     -4.581927090      0.200119253
C        7.858195786     -2.322001447      0.352885008
H        8.525369338     -3.167592522      0.233005422
H        8.225080564     -1.506757290     -0.271748109
H        7.886392466     -2.009105385      1.398076592
C       -6.278155442     -4.104965882      0.444248878
H       -7.206633439     -4.657571470      0.360516468
H       -5.537885050     -4.581898499     -0.200185098
H       -5.937542727     -4.163424807      1.479536958
C       -7.858140804     -2.321941486     -0.353364238
H       -7.886401515     -2.010296134     -1.398936553
H       -8.525593656     -3.167147510     -0.232321334
H       -8.224627747     -1.505829537      0.270348689
H       -0.155132403     -0.664538747     -1.422755747
H        0.155173826     -0.665136606      1.422545610
65
System 3-(W(CO)5)
Bi      -0.156447000      0.455190000     -1.071195000
N        2.159091000      1.372048000     -1.134147000
N       -2.564880000      1.177405000     -0.658488000
C       -1.440623000      4.572381000      0.103245000
H       -2.378410000      5.053992000      0.351668000
C       -1.426683000      3.221529000     -0.262360000
C       -2.630348000      2.421118000     -0.332955000
H       -3.580771000      2.889732000     -0.084497000
C        0.982487000      3.325562000     -0.507163000
C       -0.252463000      5.294153000      0.156339000
H       -0.268677000      6.336502000      0.441983000
C       -0.210612000      2.598545000     -0.555755000
C        0.955667000      4.679151000     -0.149647000
H        1.878853000      5.243377000     -0.103698000
C        2.207803000      2.615038000     -0.801185000
H        3.160960000      3.134079000     -0.717694000
W        0.340249000     -0.548899000      1.706762000
C        0.663439000     -1.200342000      3.567365000
O        0.849089000     -1.567967000      4.643424000
C       -1.266974000      0.600405000      2.284549000
O       -2.155005000      1.260308000      2.588913000
C        1.924854000     -1.653872000      0.993187000
O        2.798269000     -2.291982000      0.610900000
C        1.597199000      1.045408000      2.003602000
O        2.317001000      1.927532000      2.160312000
C       -0.864507000     -2.174895000      1.353974000
O       -1.512171000     -3.106892000      1.169221000
C       -3.700857000      0.364717000     -0.784784000
C       -4.981138000      0.851530000     -1.065230000
C       -3.546107000     -1.014928000     -0.652559000
C       -6.063918000     -0.000474000     -1.165718000
C       -4.619809000     -1.877020000     -0.738127000
C       -5.920974000     -1.391754000     -0.978331000
H       -5.134752000      1.907125000     -1.241446000
H       -2.565570000     -1.417200000     -0.453211000
H       -7.027455000      0.420074000     -1.405294000
H       -4.439780000     -2.931999000     -0.610158000
C        3.304150000      0.575697000     -1.278765000
C        4.423460000      0.716412000     -0.456654000
C        3.295176000     -0.462120000     -2.210264000
C        5.502436000     -0.138609000     -0.573227000
C        4.373248000     -1.313038000     -2.343889000
C        5.515294000     -1.173182000     -1.529725000
H        4.422687000      1.463241000      0.324810000
H        2.425938000     -0.595949000     -2.840584000
H        6.326579000     -0.018741000      0.111162000
H        4.317372000     -2.103611000     -3.074329000
N       -7.003325000     -2.238594000     -1.036104000
N        6.593686000     -2.022442000     -1.655425000
C       -6.793402000     -3.671991000     -1.026919000
H       -6.266684000     -3.986007000     -0.124240000
H       -7.757811000     -4.171772000     -1.037947000
H       -6.216542000     -4.016671000     -1.893330000
C       -8.293712000     -1.730936000     -1.451547000
H       -9.027515000     -2.529095000     -1.384464000
H       -8.625293000     -0.920559000     -0.799732000
H       -8.287009000     -1.356253000     -2.482482000
C        6.462489000     -3.222147000     -2.457734000
H        7.408968000     -3.755535000     -2.453943000
H        5.683708000     -3.896171000     -2.081265000
H        6.226894000     -2.976474000     -3.494398000
C        7.646015000     -1.986861000     -0.660189000
H        7.288285000     -2.254162000      0.341679000
H        8.425563000     -2.688398000     -0.944128000
H        8.098157000     -0.995581000     -0.605808000
76
System 3-(W(CO)5)2
Bi      -0.000074000     -0.000075000      0.463859000
N       -2.248211000     -0.788945000      1.311330000
N        2.248277000      0.787992000      1.312030000
C        1.148681000      0.365497000      4.771922000
H        2.040158000      0.653768000      5.314549000
C        1.151893000      0.368880000      3.371684000
C        2.320063000      0.736427000      2.592276000
H        3.253022000      0.955750000      3.108778000
C       -1.151547000     -0.372515000      3.371354000
C        0.000314000     -0.003253000      5.462835000
H        0.000409000     -0.004006000      6.543670000
C        0.000126000     -0.001360000      2.681376000
C       -1.148170000     -0.371062000      4.771587000
H       -2.039563000     -0.660081000      5.313947000
C       -2.319828000     -0.739060000      2.591628000
H       -3.252696000     -0.959126000      3.107986000
W        1.152868000     -2.590214000     -0.283510000
C        1.894816000     -4.399057000     -0.700278000
O        2.317538000     -5.443448000     -0.930924000
C        2.648581000     -1.741688000     -1.430719000
O        3.483971000     -1.339729000     -2.100712000
C       -0.336739000     -3.448313000      0.853683000
O       -1.155405000     -3.928225000      1.494405000
C        0.000288000     -2.651976000     -1.988959000
O       -0.618198000     -2.691623000     -2.953720000
C        2.346131000     -2.441235000      1.384300000
O        3.021948000     -2.344818000      2.305679000
W       -1.152693000      2.590523000     -0.281874000
C       -1.894672000      4.399599000     -0.697694000
O       -2.317462000      5.444062000     -0.927857000
C        0.337175000      3.448122000      0.855400000
O        1.155950000      3.927896000      1.496070000
C       -2.648869000      1.743134000     -1.429296000
O       -3.484531000      1.342040000     -2.099463000
C       -2.345604000      2.440315000      1.386103000
O       -3.021206000      2.342986000      2.307542000
C       -0.000511000      2.652634000     -1.987555000
O        0.617781000      2.692206000     -2.952452000
C        3.370244000      0.990923000      0.497146000
C        4.623335000      0.450911000      0.793674000
C        3.216775000      1.689455000     -0.699288000
C        5.688227000      0.616848000     -0.070120000
C        4.275183000      1.875245000     -1.561363000
C        5.549428000      1.344821000     -1.270410000
H        4.750499000     -0.156151000      1.679198000
H        2.251073000      2.099346000     -0.946626000
H        6.626628000      0.147214000      0.176555000
H        4.102067000      2.419189000     -2.475441000
C       -3.370287000     -0.991085000      0.496348000
C       -4.623381000     -0.451530000      0.793712000
C       -3.216937000     -1.688295000     -0.700835000
C       -5.688415000     -0.616687000     -0.070028000
C       -4.275524000     -1.873328000     -1.562888000
C       -5.549784000     -1.343440000     -1.271105000
H       -4.750393000      0.154560000      1.679924000
H       -2.251238000     -2.097773000     -0.948868000
H       -6.626797000     -0.147354000      0.177280000
H       -4.102482000     -2.416308000     -2.477554000
N        6.606985000      1.516176000     -2.130848000
N       -6.607511000     -1.514133000     -2.131492000
C        6.372734000      2.068131000     -3.450972000
H        5.949319000      3.071905000     -3.387739000
H        7.320237000      2.142284000     -3.976791000
H        5.693546000      1.448462000     -4.047221000
C        7.847533000      0.807037000     -1.893007000
H        8.574399000      1.102590000     -2.644123000
H        8.261076000      1.058663000     -0.914972000
H        7.724470000     -0.281468000     -1.941605000
C       -6.373340000     -2.064487000     -3.452291000
H       -7.320862000     -2.137819000     -3.978188000
H       -5.694062000     -1.444146000     -4.047730000
H       -5.950046000     -3.068394000     -3.390307000
C       -7.848371000     -0.806022000     -1.892329000
H       -7.726107000      0.282618000     -1.940146000
H       -8.575512000     -1.101547000     -2.643191000
H       -8.261075000     -1.058716000     -0.914219000
50
System 4
Bi       0.000003175     -0.860816335      0.000067735
Si      -3.451896222     -1.404658144     -0.252448240
Si       3.451941731     -1.404605756      0.252319121
N       -0.000011113      1.343562514      0.000079906
N        2.199005054     -0.194407021      0.094182967
N       -2.199005054     -0.194441947     -0.094098828
C       -2.379755598      1.134985714      0.089931028
C       -1.213691834      1.967824977      0.198943658
C        3.645098306      1.755462972     -0.227180026
H        4.534493388      1.157374674     -0.102608527
C        2.379734431      1.135019581     -0.089900864
C        1.213651087      1.967854611     -0.198816126
C       -3.645137994      1.755435984      0.227030798
H       -4.534516672      1.157354565      0.102313246
C       -1.372555077      3.306598437      0.608038947
H       -0.503197292      3.897844473      0.838246926
C       -4.499539114     -1.095603814     -1.778123400
H       -5.034398668     -0.147149905     -1.734761029
H       -5.238566893     -1.890277226     -1.901668296
H       -3.872148155     -1.079332672     -2.671000468
C        1.372474113      3.306634950     -0.607888131
H        0.503103098      3.897902682     -0.837983924
C        2.607172696     -3.071505623      0.460316472
H        1.977821664     -3.116071873      1.350516961
H        3.374685557     -3.840724022      0.569964115
H        2.001690204     -3.349027869     -0.404626917
C        4.500241332     -1.095395847      1.777521726
H        5.035450672     -0.147164193      1.733756650
H        5.239016164     -1.890324323      1.900980894
H        3.873184284     -1.078704538      2.670625281
C       -2.622436814      3.858428706      0.781618610
H       -2.713270088      4.884087458      1.111063727
C        3.767347776      3.085566921     -0.552097503
H        4.750122004      3.523527771     -0.663794120
C       -2.607091203     -3.071635801     -0.459683576
H       -1.977207290     -3.116446001     -1.349501470
H       -3.374589247     -3.840820862     -0.569657721
H       -2.002145297     -3.349014639      0.405678921
C       -3.767421331      3.085534641      0.551945629
H       -4.750206143      3.523507662      0.663500956
C        2.622341032      3.858468923     -0.781599559
H        2.713127740      4.884139847     -1.111021393
C       -4.523697643     -1.505344699      1.285917120
H       -3.905876854     -1.699503007      2.164638696
H       -5.242775969     -2.322548362      1.195778655
H       -5.082472834     -0.589119802      1.473482408
C        4.523090147     -1.505536261     -1.286482810
H        3.904977782     -1.700615338     -2.164794803
H        5.242775969     -2.322189580     -1.196229514
H        5.081129253     -0.589019787     -1.474829693
51
System 4-(H+)
Bi      -0.002256858     -0.881339797     -0.258438402
Si       3.430206283     -1.435500071      0.432774444
Si      -3.485065210     -1.395110024     -0.082454270
N        0.017405974      1.427062985      0.000119923
N       -2.203250204     -0.151128774     -0.027371677
N        2.189029963     -0.178336932      0.175439975
C        2.381554420      1.107279369     -0.063042753
C        1.222776463      1.995994601     -0.196139670
C       -3.626662697      1.794846586      0.251852680
H       -4.517204754      1.203791626      0.114688107
C       -2.351397376      1.149515281      0.137831798
C       -1.168322536      2.012853394      0.230743661
C        3.673263093      1.714054577     -0.188122413
H        4.547647776      1.099095558     -0.051631411
C        1.424555611      3.347759256     -0.590734475
H        0.571777785      3.957221753     -0.837762855
C        4.365874418     -1.040592256      1.997685936
H        4.927522877     -0.109217669      1.932018172
H        5.077132287     -1.839723490      2.215555422
H        3.684583491     -0.960703356      2.845825962
C       -1.333412402      3.368290762      0.637326256
H       -0.462378705      3.956815414      0.869754800
C       -2.588780892     -3.032056899     -0.258708911
H       -2.046173024     -3.129059655     -1.201051477
H       -3.333306108     -3.830935794     -0.250893830
H       -1.908824434     -3.241159241      0.569796069
C       -4.573226294     -1.131317970     -1.576546096
H       -5.151954473     -0.209446987     -1.532332083
H       -5.281191173     -1.958052952     -1.664224268
H       -3.979269855     -1.107500052     -2.491576334
C        2.680440773      3.851618104     -0.741501645
H        2.818732897      4.868128361     -1.079909951
C       -3.731059726      3.112274015      0.570118063
H       -4.708913157      3.561129413      0.677352604
C        2.489105848     -3.042039467      0.641702896
H        1.818134910     -3.032441806      1.500976606
H        3.210649711     -3.843843353      0.811086221
H        1.922905655     -3.331107451     -0.247518151
C        3.814082165      3.032214736     -0.492963890
H        4.804225435      3.456195850     -0.588262291
C       -2.572963350      3.900241037      0.813630272
H       -2.681005405      4.917735765      1.159904755
C        4.538869551     -1.585890689     -1.064594842
H        3.951651792     -1.755801206     -1.968814935
H        5.205342049     -2.441969618     -0.940835894
H        5.162249405     -0.709205498     -1.234810308
C       -4.428362255     -1.380323346      1.527573520
H       -3.751616797     -1.515501198      2.372629655
H       -5.145424474     -2.203521317      1.541783596
H       -4.983967611     -0.457724636      1.690178941
H       -0.116290985     -1.294961362      1.479997977
52
System 4-(H+)2
Bi       0.000022151     -0.776174646      0.000364856
Si       3.394428853     -1.504293573      0.262221603
Si      -3.394259246     -1.504396350     -0.262852396
N       -0.000022211      1.532860789      0.000235286
N       -2.133741455     -0.170359416     -0.159459595
N        2.133834447     -0.170271735      0.159035891
C        2.345309530      1.121139669     -0.081532637
C        1.210486835      2.057481266     -0.193334857
C       -3.648145393      1.674876442      0.233255008
H       -4.505417130      1.033795689      0.118674565
C       -2.345356399      1.121012312      0.081384146
C       -1.210647985      2.057394815      0.193556938
C        3.648041050      1.675075111     -0.233817490
H        4.505367345      1.033998057     -0.119634396
C        1.448821759      3.408687804     -0.578749880
H        0.611460210      4.051399317     -0.791690282
C        4.469724013     -1.138145394      1.731047247
H        5.102267566     -0.260567016      1.609265237
H        5.131305501     -1.992105180      1.895273813
H        3.875427921     -1.004909273      2.635780785
C       -1.449135947      3.408543603      0.579010347
H       -0.611869576      4.051279109      0.792256983
C       -2.412731628     -3.069815156     -0.554279952
H       -1.897224392     -3.095885105     -1.514900725
H       -3.138142797     -3.887134158     -0.579461836
H       -1.714114660     -3.335820716      0.242483074
C       -4.469349308     -1.138206276     -1.731790725
H       -5.102017223     -0.260721596     -1.609949193
H       -5.130808619     -1.992241713     -1.896153740
H       -3.874985688     -1.004812042     -2.636451851
C        2.717677484      3.864675431     -0.741691975
H        2.893593930      4.883025426     -1.056057472
C       -3.824632139      2.993580617      0.527605798
H       -4.827836726      3.382061256      0.637157761
C        2.412934334     -3.069659133      0.554008193
H        1.897024654     -3.095215060      1.514436928
H        3.138446439     -3.886862108      0.580119423
H        1.714733755     -3.336216572     -0.242910317
C        3.824364857      2.993790097     -0.528145008
H        4.827510155      3.382331612     -0.638026046
C       -2.718072991      3.864479853      0.741590658
H       -2.894118117      4.882812448      1.055939317
C        4.274041659     -1.594695405     -1.371982333
H        3.578659864     -1.783881880     -2.191462791
H        4.981295662     -2.426804054     -1.347933121
H        4.840587659     -0.696967374     -1.614465329
C       -4.274156459     -1.594983658      1.371218439
H       -3.578856279     -1.784204044      2.190765817
H       -4.981349062     -2.427135965      1.347024698
H       -4.840788646     -0.697330342      1.613753819
H       -0.093802991     -1.671389243      1.504346660
H        0.093903128     -1.673344331     -1.502426276
60
System 4-(HNMe2)
Bi       0.000641000     -0.823621000     -0.352495000
Si      -3.416547000     -1.457741000      0.128056000
Si       3.464582000     -1.255108000     -0.654752000
N       -2.217370000     -0.242171000     -0.168651000
N        0.032896000     -0.654077000      2.387480000
H       -0.548442000     -1.429559000      2.682934000
N       -0.061547000      1.348595000     -0.348309000
N        2.175741000     -0.128987000     -0.356173000
C       -3.717370000      1.680050000     -0.487045000
H       -4.591431000      1.064367000     -0.335657000
C       -1.304062000      1.947147000     -0.530586000
C       -1.495846000      3.270943000     -0.946220000
H       -0.640359000      3.878100000     -1.191972000
C        2.310439000      1.203230000     -0.058423000
C       -2.442327000      1.096142000     -0.372896000
C        1.207795000      3.324949000      0.428460000
H        0.309097000      3.904271000      0.552987000
C        1.122026000      2.001391000     -0.030353000
C        3.530468000      1.822128000      0.269622000
H        4.438788000      1.239922000      0.229716000
C       -3.881555000      3.010769000     -0.827743000
H       -4.878146000      3.421743000     -0.918349000
C       -0.610732000      0.605934000      2.769307000
H       -0.002297000      1.435069000      2.416569000
H       -0.728272000      0.692790000      3.854727000
H       -1.585528000      0.670285000      2.292495000
C        1.383284000     -0.809522000      2.926392000
H        1.781848000     -1.780641000      2.638352000
H        1.408941000     -0.726817000      4.018449000
H        2.026245000     -0.042455000      2.500363000
C        4.525462000     -0.691411000     -2.096024000
H        3.915873000     -0.579659000     -2.994322000
H        5.311432000     -1.419024000     -2.309417000
H        5.002659000      0.269280000     -1.902161000
C        2.423988000      3.891964000      0.770629000
H        2.453778000      4.912449000      1.127091000
C        3.594830000      3.145758000      0.665123000
H        4.550843000      3.587413000      0.912186000
C       -2.766763000      3.802908000     -1.089520000
H       -2.884446000      4.828012000     -1.412564000
C        4.556304000     -1.569146000      0.847366000
H        5.032132000     -0.663806000      1.223130000
H        5.347652000     -2.278305000      0.593610000
H        3.978992000     -2.000643000      1.666485000
C       -4.357537000     -1.113132000      1.719624000
H       -3.677060000     -1.093557000      2.573598000
H       -5.104700000     -1.887157000      1.907864000
H       -4.872025000     -0.152490000      1.691310000
C       -2.517303000     -3.100220000      0.347958000
H       -1.965733000     -3.400614000     -0.544893000
H       -3.253091000     -3.882577000      0.545730000
H       -1.822254000     -3.097475000      1.190096000
C        2.683228000     -2.908054000     -1.103836000
H        2.077195000     -3.323196000     -0.295727000
H        3.476365000     -3.630392000     -1.308399000
H        2.062215000     -2.848073000     -1.999109000
C       -4.619743000     -1.677557000     -1.297636000
H       -5.226010000     -0.790080000     -1.476233000
H       -5.298093000     -2.511505000     -1.103798000
H       -4.077401000     -1.894406000     -2.219889000
70
System 4-(HNMe2)2
Bi       0.000037042     -0.839803236      0.000785828
Si       3.445009509     -1.320049052     -0.550091921
Si      -3.445276214     -1.318802840      0.551391052
N        2.205659987     -0.187371080     -0.163626897
N       -0.135322264     -0.536370885     -2.660286216
H        0.381225111     -1.337203920     -3.006286115
N        0.000089960      1.332411162     -0.000784241
N       -2.205670042     -0.186969964      0.163189268
C        3.618278016      1.728245269      0.471331826
H        4.515372097      1.132639871      0.383604821
C        1.209951080      1.956365114      0.280294076
C        1.334497179      3.264704003      0.759531810
H        0.447324112      3.855978086      0.919565064
C       -2.380205399      1.141536928     -0.175231754
C        2.380439295      1.141497240      0.173169021
C       -1.333907146      3.263996493     -0.763630817
H       -0.446656290      3.855026096     -0.924138214
C       -1.209584889      1.956161381     -0.282973830
C       -3.617911296      1.728114033     -0.474195204
H       -4.515093221      1.132727185     -0.385922088
C        3.724122461      3.046772408      0.896299257
H        4.698454196      3.463559288      1.113697971
C        0.566725021      0.688284972     -3.063676446
H        0.015819754      1.547544997     -2.691053111
H        0.651029307      0.766211085     -4.152440114
H        1.557289267      0.698095919     -2.615964976
C       -1.514206301     -0.598260281     -3.155247394
H       -1.972789189     -1.535669202     -2.846534383
H       -1.564247948     -0.520194994     -4.246380189
H       -2.085584378      0.216263100     -2.716537229
C       -4.483564311     -0.737142850      2.007598997
H       -3.862345146     -0.609344956      2.896447968
H       -5.264736295     -1.461657942      2.247789905
H       -4.965430468      0.219918127      1.806965148
C       -2.576496291      3.810011104     -1.064402994
H       -2.638490993      4.826178533     -1.429386068
C       -3.723543012      3.046220476     -0.900555959
H       -4.697798545      3.462896229     -1.118507134
C        2.577190042      3.810894301      1.059513925
H        2.639387948      4.827436388      1.423407952
C       -4.583376136     -1.740369249     -0.889693008
H       -5.090538553     -0.863163236     -1.291167087
H       -5.349536420     -2.454916230     -0.580105267
H       -4.020270159     -2.194776928     -1.707140093
C        4.485432307     -0.739559073     -2.005213996
H        3.864484081     -0.607702919     -2.893663967
H        5.263613381     -1.466805249     -2.246878132
H        4.971205379      0.215195220     -1.803118029
C        2.607902431     -2.933975102     -1.055621827
H        2.011003195     -3.370319315     -0.252339230
H        3.372560381     -3.667612152     -1.319465899
H        1.962609935     -2.817716977     -1.928762171
C       -2.608204062     -2.932847954      1.056573287
H       -2.011504325     -3.369361505      0.253254177
H       -3.372735009     -3.666425208      1.320924311
H       -1.962707304     -2.816141087      1.929525244
C        4.580623356     -1.741687959      0.892941098
H        5.081961119     -0.863336806      1.299241274
H        5.351383249     -2.451327350      0.583508936
H        4.016999314     -2.201922938      1.706797186
C       -0.569380961      0.692389800      3.062543477
H       -0.020152128      1.552454175      2.689305238
H       -0.654867958      0.771533021      4.151119288
H       -1.559523983      0.699408807      2.613847208
C        1.515266244     -0.587711132      3.156200442
H        1.977061237     -1.523917233      2.848726235
H        1.565126911     -0.507902207      4.247212055
H        2.083759245      0.228198163      2.716310212
N        0.136057821     -0.531038895      2.661328166
H       -0.377987076     -1.332746131      3.009046303
61
System 4-(W(CO)5)
N        0.210852792      2.004637192     -0.397759254
C       -0.981221093      2.419879934     -0.907134161
C       -2.163926953      2.055191082     -0.151175886
C       -1.139892245      3.078048371     -2.150337152
C       -3.403597156      2.610248274     -0.588753082
C       -2.368016330      3.511913389     -2.570450970
H       -0.288084094      3.181058014     -2.801319362
C       -3.501076368      3.317367194     -1.753159993
H       -4.291424285      2.410213982     -0.010650221
H       -2.472381196      3.980377073     -3.538632077
H       -4.464894408      3.687120271     -2.075944356
C        1.441408975      2.479538318     -0.715480979
C        2.575718400      1.734726103     -0.198866927
C        1.681926914      3.697092088     -1.404580355
C        3.877143059      2.186856203     -0.576947138
C        2.952071376      4.111540534     -1.692129980
H        0.851132921      4.333596537     -1.654559983
C        4.059190087      3.321122236     -1.312052126
H        4.732989361      1.611285985     -0.263899107
H        3.108886175      5.055663127     -2.194322894
H        5.059572159      3.634394109     -1.578484933
N       -2.044319136      1.199962859      0.862920873
N        2.354374140      0.688770228      0.593087044
Bi       0.110218096      0.334884001      1.149800031
Si      -3.329017031      0.589401853      1.900634283
Si       3.573649323     -0.263952024      1.443125097
C        4.573782153     -1.269588297      0.223292161
H        5.163375568     -0.637781883     -0.441071883
H        5.262437549     -1.929823171      0.754412020
H        3.929478160     -1.892063199     -0.395093788
C        4.684759089      0.837122953      2.481543371
H        4.084995416      1.481524315      3.126886139
H        5.314799638      0.218622172      3.124717041
H        5.340598616      1.476303981      1.892524113
C        2.667216322     -1.385915215      2.641549108
H        2.190344010     -0.815653174      3.440688248
H        1.920259351     -2.024271256      2.174055405
H        3.395607109     -2.049963340      3.111610379
C       -2.522917094     -0.523102294      3.176955303
H       -1.992252328     -1.368260275      2.738976461
H       -1.837942125      0.023801863      3.826465341
H       -3.304170043     -0.945638156      3.812512525
C       -4.565289387     -0.404950244      0.907538982
H       -4.088685369     -1.275768029      0.458873935
H       -5.367375514     -0.763875297      1.555852022
H       -5.016391296      0.175187833      0.103284815
C       -4.164720202      1.995251175      2.820425306
H       -4.721917386      2.666204005      2.167559225
H       -4.864575105      1.592935176      3.556174303
H       -3.424970096      2.592516074      3.356297177
C       -0.525441787     -3.169724096     -2.382227914
C        1.254091341     -2.994548963     -0.227531929
C        1.086258014     -0.717717811     -2.080282022
C       -1.830614079     -0.740027924     -1.748149213
C       -1.558356089     -2.786201297      0.294534236
O       -0.681486103     -3.949151382     -3.214045336
O        2.071549010     -3.712987514      0.137268049
O       -2.282861127     -3.336685339      0.994893975
O        1.826819349     -0.089972833     -2.687201230
O       -2.718643354     -0.194010138     -2.219706997
W       -0.255847146     -1.810070889     -0.952836025
72
System 4-(W(CO)5)2
N        0.000204000      0.000029000      1.907576000
C        0.302593000      1.171726000      2.506004000
C        0.276926000      2.361640000      1.663003000
C        0.734236000      1.294155000      3.854497000
C        0.457705000      3.618769000      2.325566000
C        0.979699000      2.515398000      4.408060000
H        0.929717000      0.400628000      4.422961000
C        0.784128000      3.692532000      3.644045000
H        0.364426000      4.522264000      1.746241000
H        1.345462000      2.585582000      5.422364000
H        0.939287000      4.658841000      4.104303000
C       -0.302018000     -1.171655000      2.506032000
C       -0.276536000     -2.361549000      1.662971000
C       -0.733248000     -1.294160000      3.854677000
C       -0.457038000     -3.618715000      2.325553000
C       -0.978461000     -2.515438000      4.408256000
H       -0.928599000     -0.400657000      4.423207000
C       -0.783037000     -3.692541000      3.644113000
H       -0.363730000     -4.522204000      1.746201000
H       -1.343907000     -2.585707000      5.422668000
H       -0.937940000     -4.658893000      4.104375000
N        0.110412000      2.232024000      0.358224000
N       -0.110326000     -2.231920000      0.358196000
Bi       0.000042000      0.000114000     -0.400289000
Si       0.128655000      3.528282000     -0.849483000
Si      -0.129346000     -3.528176000     -0.849540000
C        1.329885000     -4.666961000     -0.564334000
H        1.209310000     -5.278629000      0.329518000
H        1.447620000     -5.340974000     -1.414933000
H        2.256622000     -4.105820000     -0.457225000
C       -1.744596000     -4.474957000     -0.793428000
H       -2.587785000     -3.813062000     -0.988549000
H       -1.741328000     -5.239991000     -1.573073000
H       -1.925663000     -4.969391000      0.159451000
C       -0.013772000     -2.727580000     -2.539024000
H       -0.957116000     -2.278920000     -2.840023000
H        0.770955000     -1.980641000     -2.629091000
H        0.215672000     -3.505339000     -3.270236000
C        0.012869000      2.727750000     -2.539024000
H        0.956867000      2.281113000     -2.841107000
H       -0.770397000      1.979151000     -2.628543000
H       -0.219076000      3.505152000     -3.269831000
C        1.743723000      4.475396000     -0.794065000
H        2.587014000      3.813367000     -0.988139000
H        1.740485000      5.239442000     -1.574677000
H        1.924523000      4.971105000      0.158215000
C       -1.330773000      4.666705000     -0.563789000
H       -1.210548000      5.277698000      0.330556000
H       -1.448377000      5.341327000     -1.413921000
H       -2.257455000      4.105353000     -0.457342000
C        5.032695000     -0.288172000     -0.403910000
C        3.168964000     -1.769056000     -1.809841000
C        2.888306000     -1.452911000      1.114703000
C        3.188813000      1.419998000      0.784747000
C        3.220955000      1.087256000     -2.111775000
O        6.179036000     -0.348388000     -0.338363000
O        3.346463000     -2.635115000     -2.537959000
O        3.371618000      1.787909000     -3.005757000
O        2.821046000     -2.142054000      2.025254000
O        3.365835000      2.298753000      1.495216000
W        3.051773000     -0.183074000     -0.503984000
C       -5.032652000      0.287937000     -0.403254000
C       -3.221454000     -1.087594000     -2.111188000
C       -3.169372000      1.768786000     -1.809733000
C       -2.888099000      1.453070000      1.114788000
C       -3.188460000     -1.419904000      0.785325000
O       -6.178990000      0.348068000     -0.337489000
O       -3.372465000     -1.788437000     -3.004962000
O       -3.365413000     -2.298582000      1.495899000
O       -3.347038000      2.634761000     -2.537913000
O       -2.820910000      2.142280000      2.025283000
W       -3.051736000      0.182995000     -0.503699000
38
System 5
Bi       0.000000000      1.861822307      0.000000000
N        0.000000000     -0.343055556      0.000000000
N        2.155855941      1.139024924     -0.313266581
N       -2.155855941      1.139024924      0.313266581
C       -2.384318164     -0.191217670      0.125678538
C       -1.222387803     -0.987574924     -0.099377371
C        3.653218002     -0.799460879     -0.092712912
H        4.533931402     -0.216808152     -0.303475744
C        2.384318164     -0.191217670     -0.125678538
C        1.222387803     -0.987574924      0.099377900
C       -3.653218531     -0.799460879      0.092712383
H       -4.533931931     -0.216808152      0.303474685
C       -1.397223733     -2.321017453     -0.516871232
H       -0.546878757     -2.898077834     -0.835370318
C        1.397223733     -2.321017453      0.516871761
H        0.546879286     -2.898077305      0.835371376
C       -2.648345332     -2.884516609     -0.585955851
H       -2.762315294     -3.903752208     -0.924449899
C        3.776316801     -2.127833889      0.241712821
C       -3.776316801     -2.127833889     -0.241713350
C        2.648345332     -2.884516080      0.585956380
H        2.762315823     -3.903751679      0.924450958
C       -3.190901769      2.047790009      0.499001446
F       -3.920008533      1.825509635      1.615323078
F       -2.666096053      3.295081952      0.616887320
F       -4.073884810      2.101950243     -0.526131305
C        3.190901769      2.047790009     -0.499001975
F        3.920008004      1.825509106     -1.615323607
F        2.666096053      3.295081952     -0.616887320
F        4.073885339      2.101949713      0.526130246
C        5.124802251     -2.791079253      0.266450799
F        5.231410829     -3.725556003     -0.705458891
F        6.134991036     -1.922017807      0.091537081
F        5.342606844     -3.429410951      1.436981878
C       -5.124802251     -2.791079782     -0.266450799
F       -5.231411358     -3.725554944      0.705459949
F       -6.134991036     -1.922017807     -0.091539197
F       -5.342605786     -3.429413068     -1.436981349
39
System 5-(H+)
N        0.003954311      0.442156142      0.003065308
C       -1.200678629      1.041590179     -0.110391719
C       -2.365561709      0.208294457      0.158187682
C       -1.404781485      2.381827311     -0.543970627
C       -3.652568516      0.815392427      0.127139227
C       -2.656050375      2.907579476     -0.608157620
H       -0.565709847      2.959855378     -0.892326300
C       -3.779991651      2.124289254     -0.224104742
H       -4.526230714      0.233991790      0.369446737
H       -2.808673444      3.910593623     -0.978422502
C        1.201813365      1.040094189      0.127847524
C        2.379556352      0.198860771     -0.062823223
C        1.394785157      2.399236888      0.513175919
C        3.661560301      0.820604489     -0.059901119
C        2.640894892      2.933026927      0.578214851
H        0.547008416      2.987289625      0.820331900
C        3.776183507      2.142330049      0.238982781
H        4.541797299      0.234979176     -0.265286301
H        2.782605045      3.950957300      0.910111911
N       -2.132147848     -1.071247637      0.430056947
N        2.171029168     -1.100234379     -0.220853160
Bi      -0.023980941     -1.911754504     -0.170202630
C        3.219258097     -2.037161363     -0.376481050
F        4.071191245     -2.044002863      0.654354482
F        2.653998014     -3.264405219     -0.448843783
F        3.927026863     -1.848345263     -1.496606062
C       -3.166054410     -2.005756487      0.666309929
F       -3.845615753     -1.748253112      1.786355276
F       -4.049043791     -2.090902683     -0.341880314
F       -2.588525410     -3.221957906      0.794575250
C       -5.143144228      2.783864286     -0.265717590
F       -5.171058423      3.834478979      0.570752599
F       -5.400124813      3.238641870     -1.503328402
F       -6.122745080      1.945263558      0.083401711
C        5.134015095      2.813196205      0.270181407
F        5.376355282      3.312299602      1.493109656
F        6.122669461      1.970739294     -0.041878962
F        5.160607093      3.834405392     -0.602241149
H        0.271744704     -2.162031191      1.576196717
40
System 5-(H+)2
N        0.000128897      0.564891252      0.000000632
C        1.214899977      1.120048220      0.086308053
C        2.354142287      0.234796574     -0.176301320
C        1.461226070      2.458579513      0.510373939
C        3.657014912      0.775842174     -0.122045482
C        2.732576543      2.928793398      0.573729428
H        0.638160557      3.076596229      0.828950874
C        3.830242450      2.087992044      0.217144277
H        4.513425788      0.162445444     -0.351287599
H        2.927411378      3.935777380      0.914738740
C       -1.214905433      1.120175911     -0.085990826
C       -2.353893081      0.235202397      0.176909607
C       -1.461059829      2.458517546     -0.510474689
C       -3.656679424      0.776111298      0.122465225
C       -2.732444006      2.928845771     -0.574004605
H       -0.637958147      3.076368741     -0.829275360
C       -3.829982248      2.088260538     -0.217135244
H       -4.513093222      0.162859246      0.352066427
H       -2.927190468      3.935743057     -0.915309855
N        2.074262747     -1.043335410     -0.462414951
N       -2.074042906     -1.043077347      0.463972987
Bi      -0.000287553     -1.765623884      0.000297481
C       -3.081389088     -2.068345069      0.544760937
F       -3.848878914     -2.117486786     -0.538317251
F       -2.406385745     -3.240655972      0.631275718
F       -3.837400879     -1.923500075      1.615600457
C        3.081618952     -2.068494805     -0.545337301
F        3.836410847     -1.922370096     -1.616899312
F        3.850249499     -2.118455466      0.536780161
F        2.406683650     -3.240764077     -0.632308095
C        5.226757514      2.696630956      0.267471473
F        5.284856117      3.726766792     -0.582550088
F        5.466254770      3.145636995      1.503750548
F        6.162442476      1.809099663     -0.061069505
C       -5.226538551      2.696784862     -0.267532003
F       -5.466625353      3.144357069     -1.504223415
F       -6.162041624      1.809572790      0.062437097
F       -5.284378593      3.727904211      0.581323666
H       -0.296446960     -2.585721988     -1.519580345
H        0.296918214     -2.586028419      1.519846897
48
System 5-(HNMe2)
Bi       0.005351000     -1.660356000     -0.532403000
N       -2.110365000     -1.068822000      0.203256000
N        0.339715000     -1.970911000      1.933288000
H       -0.483584000     -2.517044000      2.168363000
N       -0.086023000      0.505301000     -0.420652000
N        2.135636000     -0.879118000     -0.703289000
C       -3.727752000      0.792363000      0.038396000
H       -4.554617000      0.174402000      0.349393000
C       -1.359569000      1.090986000     -0.412232000
C       -1.630940000      2.390566000     -0.842461000
H       -0.834690000      2.996435000     -1.242974000
C        2.309001000      0.455444000     -0.366093000
C       -2.442281000      0.256666000     -0.026959000
C        1.192881000      2.510137000      0.268198000
H        0.295488000      3.063868000      0.483024000
C        1.105685000      1.195569000     -0.205852000
C        3.537412000      1.072428000     -0.134958000
H        4.452299000      0.518111000     -0.265945000
C       -3.957628000      2.111854000     -0.329549000
C        0.262270000     -0.672941000      2.627010000
H        1.113083000     -0.062078000      2.336086000
H        0.275601000     -0.811715000      3.710087000
H       -0.654622000     -0.166613000      2.339346000
C        1.553637000     -2.732577000      2.264665000
H        1.545999000     -3.685653000      1.738885000
H        1.621221000     -2.918843000      3.338533000
H        2.426560000     -2.168187000      1.948000000
C        2.419228000      3.106218000      0.505257000
H        2.458741000      4.119976000      0.874462000
C        3.592547000      2.394300000      0.284253000
C       -2.916273000      2.905912000     -0.793826000
H       -3.105950000      3.914074000     -1.129339000
C       -3.024333000     -2.001837000      0.603223000
F       -3.618298000     -1.741411000      1.802527000
F       -4.045803000     -2.245728000     -0.257558000
F       -2.380181000     -3.208646000      0.764980000
C        3.196711000     -1.721242000     -0.934522000
F        3.986883000     -1.361632000     -1.970486000
F        4.048192000     -1.885346000      0.126866000
F        2.726617000     -2.971601000     -1.215158000
C        4.923334000      3.059940000      0.466136000
F        4.885832000      4.023387000      1.411026000
F        5.888601000      2.187863000      0.826442000
F        5.351783000      3.656672000     -0.672475000
C       -5.338022000      2.683700000     -0.195237000
F       -5.566470000      3.680807000     -1.074348000
F       -6.299500000      1.756798000     -0.385441000
F       -5.547418000      3.204696000      1.039250000
58
System 5-(HNMe2)2
Bi      -0.000014000     -1.653443000      0.000179000
N        2.102963000     -0.921308000     -0.626686000
N       -0.638656000     -1.412068000     -2.519715000
H       -0.171970000     -2.216515000     -2.926474000
N        0.000035000      0.534033000      0.000057000
N       -2.103056000     -0.921209000      0.626535000
C        3.642731000      0.964443000     -0.195690000
H        4.511967000      0.384194000     -0.461681000
C        1.234017000      1.171933000      0.067167000
C        1.429531000      2.468250000      0.551184000
H        0.582621000      3.044372000      0.886823000
C       -2.375736000      0.395215000      0.278412000
C        2.375768000      0.395088000     -0.278570000
C       -1.429277000      2.468382000     -0.551074000
H       -0.582299000      3.044486000     -0.886567000
C       -1.233894000      1.172015000     -0.067138000
C       -3.642654000      0.964639000      0.195394000
H       -4.511957000      0.384418000      0.461232000
C        3.802526000      2.275187000      0.246264000
C       -0.077628000     -0.195821000     -3.129402000
H       -0.555531000      0.673467000     -2.686049000
H       -0.246752000     -0.179967000     -4.209492000
H        0.988800000     -0.149159000     -2.926160000
C       -2.088636000     -1.540271000     -2.735598000
H       -2.455909000     -2.452552000     -2.269990000
H       -2.337329000     -1.557332000     -3.800108000
H       -2.592526000     -0.696444000     -2.271099000
C       -2.698637000      3.022269000     -0.632857000
H       -2.823469000      4.026537000     -1.008220000
C       -3.802325000      2.275427000     -0.246482000
C        2.698929000      3.022061000      0.632848000
H        2.823868000      4.026291000      1.008278000
C        0.076832000     -0.195621000      3.129744000
H        0.553848000      0.674012000      2.686113000
H        0.246223000     -0.179424000      4.209788000
H       -0.989688000     -0.149918000      2.926767000
C        2.088889000     -1.538462000      2.735837000
H        2.456882000     -2.450424000      2.270175000
H        2.337711000     -1.555320000      3.800322000
H        2.592016000     -0.694201000      2.271301000
N        0.638774000     -1.411473000      2.520114000
H        0.172816000     -2.216261000      2.927030000
C        3.078171000     -1.800129000     -0.998933000
F        3.781561000     -1.438950000     -2.106397000
F        4.029951000     -2.071080000     -0.050861000
F        2.507319000     -3.011159000     -1.290248000
C       -3.078358000     -1.799943000      0.998790000
F       -3.781725000     -1.438665000      2.106233000
F       -4.030185000     -2.070770000      0.050732000
F       -2.507683000     -3.011049000      1.290119000
C       -5.175191000      2.873839000     -0.267475000
F       -5.261748000      3.935733000     -1.095139000
F       -6.114501000      1.985714000     -0.663565000
F       -5.560433000      3.309042000      0.957983000
C        5.175403000      2.873582000      0.267082000
F        5.262260000      3.935005000      1.095327000
F        6.114864000      1.985242000      0.662305000
F        5.560173000      3.309510000     -0.958269000
49
System 5-(W(CO)5)
N       -0.193412168      1.279308225     -0.478520698
C        0.987946407      1.880527135     -0.126716784
C        2.177778696      1.377430387     -0.753665351
C        1.123894688      2.860718979      0.882595154
C        3.404681440      2.041309705     -0.511684237
C        2.335365035      3.436792974      1.147748411
H        0.273612684      3.115583971      1.491452738
C        3.470138549      3.054633336      0.405572556
H        4.296776913      1.717645849     -1.020098158
H        2.428762174      4.164639237      1.939865897
C       -1.433390352      1.807313875     -0.261114047
C       -2.557572383      0.929505130     -0.452266098
C       -1.691560586      3.170063298      0.031296072
C       -3.859871772      1.412819645     -0.167072370
C       -2.963350260      3.618780205      0.244198896
H       -0.880618677      3.876760464      0.025977840
C       -4.048541453      2.718662934      0.187059395
H       -4.704547143      0.750359580     -0.246677033
H       -3.142811199      4.666365417      0.435894413
N        2.035006675      0.262036403     -1.492097805
N       -2.277184643     -0.302926458     -0.902715531
Bi      -0.057775043     -0.766094137     -1.479835181
C        0.675554026     -3.007711189      2.932758523
C       -1.197195791     -3.341513023      0.857721707
C       -1.008236121     -0.672523428      2.088365204
C        1.874811492     -0.725029453      1.709509220
C        1.671972031     -3.213182248      0.254652263
O        0.876202693     -3.587497363      3.902636173
O       -2.019675881     -4.115884021      0.690977955
O        2.421562717     -3.875592570     -0.298426864
O       -1.739000268      0.108989346      2.496306358
O        2.741021731     -0.032090896      1.989341853
W        0.327937491     -1.999549153      1.248301613
C       -3.280671927     -1.231365295     -1.197800641
F       -4.181976142     -0.790542655     -2.103256252
F       -2.708487914     -2.335264492     -1.729927524
F       -3.979379574     -1.626948044     -0.115311427
C       -5.426788361      3.244892665      0.486726650
F       -5.748530774      4.264109743     -0.338867118
F       -6.379042820      2.308409805      0.359033005
F       -5.498876061      3.726713313      1.745135549
C        4.772728456      3.756552560      0.683146132
F        4.690685345      5.068451224      0.368849772
F        5.096736277      3.690365186      1.990537794
F        5.798294603      3.242598682     -0.013386597
C        3.119745950     -0.393268127     -2.073820768
F        3.759390008      0.338767104     -3.011721823
F        4.057998909     -0.788574116     -1.186974203
F        2.668785332     -1.514052311     -2.687560012
60
System 5-(W(CO)5)2
N        0.000067000     -0.000430000      1.458808000
C       -1.161468000     -0.317321000      2.077981000
C       -2.190914000     -0.941685000      1.272165000
C       -1.474171000      0.020789000      3.423180000
C       -3.372290000     -1.398383000      1.924507000
C       -2.649967000     -0.361651000      3.990683000
H       -0.796138000      0.646245000      3.978073000
C       -3.578899000     -1.127408000      3.242205000
H       -4.116683000     -1.934125000      1.361439000
H       -2.890815000     -0.063913000      5.000286000
C        1.161672000      0.316070000      2.078122000
C        2.191145000      0.940775000      1.272607000
C        1.474378000     -0.022766000      3.423118000
C        3.372630000      1.396917000      1.925086000
C        2.650275000      0.359220000      3.990756000
H        0.796275000     -0.648348000      3.977786000
C        3.579295000      1.125185000      3.242630000
H        4.117070000      1.932837000      1.362245000
H        2.891087000      0.060956000      5.000213000
N       -1.966880000     -1.025556000     -0.034966000
N        1.967051000      1.025441000     -0.034459000
Bi       0.000070000      0.000227000     -0.890217000
C       -2.235539000      4.376649000     -1.390247000
C        0.064245000      3.218184000     -2.547921000
C       -0.194596000      3.294294000      0.399514000
C       -2.780352000      2.076601000      0.215913000
C       -2.515609000      1.816546000     -2.679688000
O       -2.743708000      5.396051000     -1.520279000
O        0.804336000      3.613846000     -3.320711000
O       -3.175467000      1.403139000     -3.514149000
O        0.427416000      3.641952000      1.295538000
O       -3.573846000      1.811710000      0.997308000
W       -1.345815000      2.599044000     -1.159563000
C        2.235504000     -4.375725000     -1.392974000
C        2.514570000     -1.814457000     -2.681575000
C       -0.064960000     -3.217027000     -2.549551000
C        0.194841000     -3.293644000      0.397871000
C        2.780563000     -2.076477000      0.213825000
O        2.743814000     -5.394971000     -1.523693000
O        3.173597000     -1.399918000     -3.516131000
O        3.574140000     -1.812144000      0.995332000
O       -0.805432000     -3.612563000     -3.322039000
O       -0.426969000     -3.641078000      1.294139000
W        1.345611000     -2.598294000     -1.161477000
C        2.920447000      1.532257000     -0.926840000
F        4.113365000      0.905861000     -0.861813000
F        2.462192000      1.364418000     -2.185446000
F        3.157947000      2.848620000     -0.760189000
C       -2.920394000     -1.531784000     -0.927594000
F       -3.157894000     -2.848229000     -0.761702000
F       -4.113269000     -0.905359000     -0.862021000
F       -2.462270000     -1.363221000     -2.186125000
C       -4.833782000     -1.591091000      3.936552000
F       -4.534797000     -2.405668000      4.969933000
F       -5.517856000     -0.546666000      4.445304000
F       -5.660814000     -2.259748000      3.120961000
C        4.834352000      1.588191000      3.937117000
F        5.518390000      0.543285000      4.444943000
F        5.661323000      2.257367000      3.121882000
F        4.535668000      2.402011000      4.971170000
40
System 6
Bi      -0.000003175      1.834751187     -0.000049743
N       -0.000014817     -0.393871389     -0.000152932
N       -2.145921168      1.132363641      0.282846827
N        2.145851316      1.132347236     -0.282867994
C        2.375559222     -0.178051211     -0.130349057
C        1.225041098     -1.015305929      0.071256892
C       -3.668810209     -0.758525315      0.114576929
H       -4.520801456     -0.129582279      0.308324066
C       -2.375548110     -0.178060207      0.130290847
C       -1.225073907     -1.015258303     -0.071582865
C        3.668838256     -0.758408896     -0.114403888
H        4.520830560     -0.129318749     -0.307634019
C        1.448559218     -2.355947384      0.442349317
H        0.619109335     -2.970628035      0.746230940
C       -1.448595202     -2.355897113     -0.442792767
H       -0.619132090     -2.970452348     -0.746892940
C        2.712710219     -2.890566163      0.494138307
H        2.871863452     -3.915161269      0.796823989
C       -3.829550974     -2.096386473     -0.176501780
C        3.829584312     -2.096325088      0.176553110
C       -2.712701223     -2.890566692     -0.494401837
H       -2.871930128     -3.915125814     -0.797184888
C       -3.240929128      2.058978933      0.432285953
H       -3.800903434      1.884611855      1.357512155
H       -2.851306503      3.077691705      0.474187266
H       -3.948278240      2.004873735     -0.402935137
C        3.240779371      2.059142978     -0.431866845
H        2.850999051      3.077774257     -0.474403170
H        3.947538450      2.005444188      0.403881835
H        3.801452191      1.884555233     -1.356634780
O       -5.030236160     -2.736377671     -0.217801947
C       -6.196782534     -1.985949827      0.062803285
H       -6.167422193     -1.567953776      1.072604183
H       -6.330922087     -1.174411536     -0.657572054
H       -7.029153475     -2.679816561     -0.016781798
O        5.030292782     -2.736297236      0.218112045
C        6.196958750     -1.986006978     -0.062339197
H        6.167298365     -1.566804933     -1.071634201
H        6.331836506     -1.175400039      0.658946327
H        7.029083624     -2.680316104      0.015948873
41
System 6-(H+)
N        0.012794001      0.502518036      0.019184001
C       -1.201518084      1.070011077     -0.081738006
C       -2.341431169      0.207010015      0.224935016
C       -1.458525107      2.397355171     -0.526295038
C       -3.644393262      0.765739054      0.194840014
C       -2.721796197      2.889057209     -0.576413039
H       -0.644952045      2.999257217     -0.894832066
C       -3.828338274      2.079412150     -0.170930012
H       -4.483822322      0.145245010      0.455470033
H       -2.928272212      3.880772278     -0.950312067
C        1.222003086      1.069841079      0.099020007
C        2.375334169      0.173680012     -0.006241000
C        1.467004104      2.447597174      0.374696027
C        3.677475265      0.738077054     -0.016639001
C        2.727302197      2.942547212      0.419495030
H        0.640168044      3.093802221      0.614715042
C        3.849687280      2.088320150      0.175555013
H        4.525110324      0.089127006     -0.150108011
H        2.920421211      3.976215285      0.664912049
N       -2.083620151     -1.052117075      0.535923037
N        2.141289152     -1.122076080     -0.073394005
Bi      -0.030529002     -1.842144131     -0.154001011
C        3.218831231     -2.089844149     -0.119273009
H        2.806720203     -3.098355225     -0.084723006
H        3.804835274     -2.003209144     -1.038117077
H        3.891239283     -1.976344143      0.734630051
C       -3.151092225     -1.992120145      0.814521057
H       -3.862530279     -2.076404147     -0.012357001
H       -2.728435197     -2.978708217      1.002830072
H       -3.699573267     -1.699335120      1.713109122
O       -5.006859358      2.700355195     -0.226121016
C       -6.193252445      1.985150145      0.124890009
H       -6.344915439      1.139686083     -0.547459037
H       -6.141192464      1.638381119      1.157742082
H       -7.006911521      2.693603195      0.014587001
O        5.025123360      2.715496194      0.197752014
C        6.224493430      1.964493139     -0.003728000
H        6.344923482      1.216914089      0.781396054
H        6.215925468      1.483121107     -0.982421071
H        7.033874530      2.684515195      0.046204003
H        0.221261016     -2.353331169      1.551632114
42
System 6-(H+)2
N       -0.000707084      0.605645886      0.001313265
C       -1.223165694      1.122956732     -0.051920834
C       -2.334968359      0.202770317      0.221930772
C       -1.514985023      2.452684520     -0.481727724
C       -3.645552668      0.685056732      0.132945678
C       -2.792528574      2.887928955     -0.553435067
H       -0.707101579      3.097068144     -0.789090323
C       -3.879271812      2.011088350     -0.213201759
H       -4.470247301      0.030461149      0.354497307
H       -3.035809829      3.886802814     -0.885291148
C        1.222037493      1.123284557      0.053940681
C        2.332798129      0.204710661     -0.228255642
C        1.514839097      2.450734529      0.489414467
C        3.643602936      0.686312364     -0.140045947
C        2.792693381      2.885694335      0.559806806
H        0.707807020      3.093472972      0.802476925
C        3.878370348      2.010653604      0.212298555
H        4.467658809      0.032911130     -0.367438793
H        3.036814837      3.882891120      0.896050174
N       -2.039508872     -1.062496760      0.562565936
N        2.035665061     -1.058375295     -0.576807043
Bi       0.001370298     -1.736214128      0.004286709
C        3.076246930     -2.080991474     -0.643012181
H        2.628695589     -3.052375278     -0.848761238
H        3.745032937     -1.861875225     -1.477168990
H        3.658259309     -2.143681637      0.278843685
C       -3.080071140     -2.085796758      0.617948833
H       -3.659167991     -2.140827731     -0.306181087
H       -2.633083505     -3.058931128      0.816468033
H       -3.751290570     -1.873809082      1.451980619
O       -5.061845372      2.569959740     -0.295247305
C       -6.262730032      1.821914707     -0.010823784
H       -6.361329829      0.995897665     -0.713892574
H       -6.242059151      1.461508058      1.016770998
H       -7.075186075      2.526051845     -0.144597804
O        5.061322661      2.568940994      0.294006253
C        6.261352054      1.822108084      0.002983463
H        6.361391478      0.992396798      0.701482886
H        6.238305009      1.467075061     -1.026434346
H        7.074297269      2.525335990      0.138573688
H        0.327292098     -2.714033220      1.449275962
H       -0.319977821     -2.751850645     -1.416015431
50
System 6-(HNMe2)
Bi      -0.035689000     -1.714506000     -0.451857000
N       -2.180064000     -1.119447000     -0.016684000
N        0.595532000     -1.311575000      2.500280000
H        0.338913000     -2.172321000      2.967338000
N       -0.105207000      0.481102000     -0.355467000
N        2.066193000     -0.958513000     -0.814104000
C       -3.765414000      0.735229000      0.004523000
H       -4.587034000      0.070720000      0.211767000
C       -1.353483000      1.075246000     -0.317744000
C       -1.630845000      2.422399000     -0.596747000
H       -0.835008000      3.077469000     -0.908161000
C        2.274498000      0.345968000     -0.543875000
C       -2.461507000      0.198241000     -0.085928000
C        1.306807000      2.439348000      0.217190000
H        0.463169000      3.016452000      0.554888000
C        1.111638000      1.133871000     -0.260827000
C        3.553772000      0.941213000     -0.464525000
H        4.417557000      0.346855000     -0.709584000
C       -3.982645000      2.085337000     -0.203876000
C       -0.289506000     -0.233192000      2.926869000
H       -0.048397000      0.665615000      2.363100000
H       -0.202649000     -0.002205000      3.996889000
H       -1.321054000     -0.498146000      2.700947000
C        2.009912000     -1.028543000      2.716502000
H        2.610496000     -1.858177000      2.344303000
H        2.260987000     -0.859615000      3.772559000
H        2.285602000     -0.138390000      2.154300000
C        2.565296000      2.994450000      0.324804000
H        2.699242000      3.996710000      0.704803000
C        3.693136000      2.253054000     -0.048271000
C       -2.913351000      2.926296000     -0.537797000
H       -3.113548000      3.964111000     -0.760820000
C        3.181874000     -1.843997000     -1.030880000
H        3.884551000     -1.848373000     -0.188074000
H        2.816417000     -2.864215000     -1.165132000
H        3.747793000     -1.580162000     -1.931404000
C       -3.239665000     -2.084215000      0.135405000
H       -3.999883000     -1.997718000     -0.649709000
H       -2.823433000     -3.092707000      0.085157000
H       -3.750001000     -1.989943000      1.101474000
O       -5.207329000      2.684802000     -0.135945000
C       -6.327626000      1.878570000      0.168185000
H       -6.480393000      1.103694000     -0.588512000
H       -6.225063000      1.404589000      1.148550000
H       -7.186566000      2.544439000      0.178800000
O        4.889813000      2.901076000      0.059002000
C        6.063357000      2.195123000     -0.291052000
H        6.211081000      1.321077000      0.349920000
H        6.038755000      1.871559000     -1.335357000
H        6.888146000      2.888335000     -0.148260000
60
System 6-(HNMe2)2
Bi      -0.000017000     -1.604557000      0.000008000
N        2.074270000     -0.940627000     -0.634999000
N       -0.770304000     -1.272559000     -2.629325000
H       -0.415060000     -2.089550000     -3.112754000
N        0.000021000      0.570929000      0.000030000
N       -2.074297000     -0.940577000      0.634964000
C        3.643980000      0.925523000     -0.423479000
H        4.470243000      0.298575000     -0.714336000
C        1.241758000      1.199899000     -0.037018000
C        1.502996000      2.510324000      0.367852000
H        0.696311000      3.126362000      0.730338000
C       -2.350266000      0.374336000      0.398174000
C        2.350289000      0.374274000     -0.398196000
C       -1.502880000      2.510383000     -0.367788000
H       -0.696164000      3.126408000     -0.730227000
C       -1.241697000      1.199938000      0.037055000
C       -3.643942000      0.925623000      0.423424000
H       -4.470241000      0.298699000      0.714236000
C        3.855321000      2.253651000     -0.065121000
C       -0.108825000     -0.075400000     -3.156679000
H       -0.472659000      0.793439000     -2.614360000
H       -0.305026000      0.066734000     -4.225202000
H        0.962512000     -0.153254000     -2.985905000
C       -2.229030000     -1.226640000     -2.749489000
H       -2.660297000     -2.139031000     -2.339443000
H       -2.559861000     -1.114955000     -3.788416000
H       -2.605541000     -0.385300000     -2.171970000
C       -2.786607000      3.041019000     -0.350471000
H       -2.969085000      4.060387000     -0.658249000
C       -3.855223000      2.253765000      0.065092000
C        2.786738000      3.040922000      0.350503000
H        2.969257000      4.060276000      0.658302000
C        0.108592000     -0.075545000      3.156770000
H        0.472200000      0.793346000      2.614382000
H        0.304879000      0.066661000      4.225268000
H       -0.962749000     -0.153603000      2.986111000
C        2.228967000     -1.226430000      2.749484000
H        2.660366000     -2.138761000      2.339443000
H        2.559822000     -1.114665000      3.788395000
H        2.605314000     -0.385045000      2.171926000
N        0.770242000     -1.272592000      2.629382000
H        0.415156000     -2.089646000      3.112822000
C       -3.152324000     -1.864255000      0.867105000
H       -3.909107000     -1.849675000      0.070062000
H       -2.756558000     -2.881597000      0.927279000
H       -3.676609000     -1.666838000      1.811121000
C        3.152266000     -1.864334000     -0.867172000
H        3.909065000     -1.849781000     -0.070144000
H        2.756469000     -2.881664000     -0.927346000
H        3.676537000     -1.666925000     -1.811197000
O        5.085300000      2.859876000     -0.076852000
C        6.199402000      2.095762000     -0.483634000
H        6.364424000      1.238863000      0.177018000
H        6.087697000      1.734546000     -1.510448000
H        7.059440000      2.758835000     -0.429408000
O       -5.085188000      2.860000000      0.076799000
C       -6.199274000      2.095839000      0.483525000
H       -6.364256000      1.238961000     -0.177166000
H       -6.087579000      1.734584000      1.510326000
H       -7.059328000      2.758891000      0.429306000
51
System 6-(W(CO)5)
N       -0.783266997      1.564736908     -0.311988089
C        0.180434096      2.441415331      0.058580980
C        1.465854847      2.315057329     -0.603987037
C        0.072351230      3.379972038      1.116511078
C        2.484533222      3.265134224     -0.309972982
C        1.089618819      4.234505451      1.420005872
H       -0.805024119      3.372168261      1.740503131
C        2.293789166      4.207134287      0.668446117
H        3.421118215      3.194314433     -0.834782931
H        1.018857237      4.918487154      2.252690086
C       -2.105290409      1.632240345     -0.033359863
C       -2.892341024      0.442122829     -0.305899905
C       -2.794673425      2.794417303      0.401883133
C       -4.271597072      0.434985815      0.051294209
C       -4.127410560      2.771760050      0.683050880
H       -2.267631406      3.731683346      0.454813029
C       -4.865081528      1.564370188      0.553679214
H       -4.835179309     -0.470499959     -0.090604141
H       -4.653409570      3.665627208      0.984270212
N        1.630280273      1.289595960     -1.419903211
N       -2.276577147     -0.574303897     -0.878567057
Bi      -0.085306018     -0.257571205     -1.560904077
C        1.675224884     -3.002025179      2.191736276
C       -0.125427179     -3.459454990      0.009915194
C       -0.642034881     -1.185783025      1.789276869
C        2.068932228     -0.256045058      1.370176955
C        2.528505206     -2.368134336     -0.540612240
O        2.076800035     -3.655406150      3.049486029
O       -0.736765017     -4.354743518     -0.368887873
O        3.393627456     -2.612349108     -1.256036068
O       -1.543523250     -0.769711063      2.361772038
O        2.687140374      0.635476258      1.739042073
W        0.973452242     -1.866584902      0.702845814
C        2.909114355      1.018014258     -2.033574192
H        3.703268115      0.919920142     -1.287146927
H        2.855345184      0.080110027     -2.585950042
H        3.197460392      1.802396231     -2.740306283
C       -2.982121236     -1.791154390     -1.205577959
H       -2.318428188     -2.462873998     -1.747639086
H       -3.309457052     -2.316834306     -0.303635026
H       -3.859798216     -1.603724042     -1.832141284
O        3.208281008      5.131335473      1.037120203
C        4.468075293      5.130704165      0.382699928
H        4.990520349      4.184566465      0.540196836
H        4.354299539      5.309781450     -0.688976078
H        5.038006599      5.940342710      0.828544990
O       -6.161594364      1.655453234      0.923162940
C       -6.976358520      0.497733008      0.813403112
H       -7.050994737      0.167097242     -0.225142165
H       -6.584780585     -0.316462283      1.427044988
H       -7.958645376      0.787104061      1.174515254
62
System 6-(W(CO)5)2
N       -0.000109000      0.000556000      1.893021000
C       -0.653612000     -1.016829000      2.481003000
C       -1.016018000     -2.146587000      1.631201000
C       -1.105952000     -1.026009000      3.829851000
C       -1.627722000     -3.282948000      2.235791000
C       -1.746400000     -2.101692000      4.356975000
H       -0.999173000     -0.134518000      4.424764000
C       -1.967702000     -3.264819000      3.562298000
H       -1.843777000     -4.138175000      1.620333000
H       -2.129318000     -2.091639000      5.366597000
C        0.653298000      1.018305000      2.480486000
C        1.015832000      2.147546000      1.630053000
C        1.105408000      1.028319000      3.829404000
C        1.627459000      3.284267000      2.234036000
C        1.745775000      2.104325000      4.355969000
H        0.998518000      0.137201000      4.424854000
C        1.967229000      3.266954000      3.560608000
H        1.843620000      4.139114000      1.618086000
H        2.128514000      2.094899000      5.365666000
N       -0.768664000     -2.048129000      0.345345000
N        0.768666000      2.048310000      0.344220000
Bi       0.000043000     -0.000135000     -0.460459000
C       -4.464158000      1.706338000     -1.585668000
C       -1.797628000      2.263052000     -2.505861000
C       -2.389528000      2.410931000      0.360038000
C       -3.474239000     -0.280722000      0.270398000
C       -2.803917000     -0.482515000     -2.545252000
O       -5.504438000      2.114675000     -1.850743000
O       -1.334474000      2.974853000     -3.274696000
O       -2.886938000     -1.318275000     -3.324537000
O       -2.227682000      3.179575000      1.192483000
O       -3.933777000     -0.994319000      1.038561000
W       -2.648645000      0.996791000     -1.120268000
C        4.464339000     -1.707316000     -1.584211000
C        2.804156000      0.480884000     -2.545410000
C        1.797922000     -2.264653000     -2.504295000
C        2.389532000     -2.410599000      0.361800000
C        3.474241000      0.281028000      0.270388000
O        5.504647000     -2.115830000     -1.848902000
O        2.887208000      1.316111000     -3.325265000
O        3.933702000      0.995199000      1.038065000
O        1.334874000     -2.976945000     -3.272740000
O        2.227608000     -3.178656000      1.194769000
W        2.648782000     -0.997469000     -1.119450000
C        1.150426000      3.091059000     -0.580038000
H        2.215885000      3.328311000     -0.508787000
H        0.948291000      2.768899000     -1.599075000
H        0.578948000      4.007344000     -0.405547000
C       -1.150284000     -3.091447000     -0.578331000
H       -0.578840000     -4.007629000     -0.403189000
H       -2.215756000     -3.328649000     -0.507101000
H       -0.947986000     -2.769917000     -1.597532000
O       -2.562570000     -4.278784000      4.218609000
O        2.562026000      4.281308000      4.216380000
C        2.866831000      5.468579000      3.495068000
H        3.329248000      6.141692000      4.210199000
H        3.564094000      5.261015000      2.680947000
H        1.959654000      5.924547000      3.093548000
C       -2.867288000     -5.466486000      3.497973000
H       -3.564432000     -5.259402000      2.683629000
H       -1.960062000     -5.922714000      3.096853000
H       -3.329801000     -6.139168000      4.213448000
53
SCAN system 2-(W(CO)5) : Bi-W Dist = 3.211
Bi      -0.000829221     -0.971064065     -1.003662971
N        2.373670060     -1.457681175     -0.326501833
N       -2.376637156     -1.453460987     -0.326419282
C       -1.208881083     -2.970245969      2.787414171
H       -2.145885184     -3.214629019      3.272526301
C       -1.213189115     -2.346586239      1.536533877
C       -2.432247335     -2.023274286      0.818648846
H       -3.382687246     -2.283807296      1.282166840
C        1.208908071     -2.348693952      1.536553986
C       -0.002944871     -3.273137501      3.411421041
H       -0.003365038     -3.747654445      4.382381388
C       -0.001845241     -2.018107928      0.924057250
C        1.203522105     -2.972322460      2.787444334
H        2.140099160     -3.218316326      3.272568106
C        2.428472185     -2.027447378      0.818631912
H        3.378516271     -2.289430333      1.282145144
C        3.610870063     -1.118234079     -1.072035847
C        4.357356066     -0.005721994     -0.326824102
H        4.659759168     -0.330750068      0.668132844
H        3.728337358      0.874580235     -0.219168812
H        5.251383566      0.278227110     -0.881868065
C       -3.613375188     -1.112112027     -1.071844284
C        3.192403045     -0.622550045     -2.456249228
H        2.564394007      0.263760991     -2.379244942
H        2.646292124     -1.396727365     -2.995927999
H        4.070386419     -0.353702073     -3.042518352
C        4.497810292     -2.360058033     -1.224480170
H        5.363679211     -2.121712367     -1.841755906
H        3.945362473     -3.168184190     -1.704351329
H        4.866285406     -2.717772328     -0.263593771
C       -3.194286387     -0.616849219     -2.456023269
H       -2.565050187      0.268586029     -2.378954953
H       -4.071923150     -0.346726988     -3.042223071
H       -2.649272979     -1.391725052     -2.995809463
C       -4.358205396      0.001375861     -0.326429865
H       -4.661030252     -0.323363283      0.668493214
H       -5.251841304      0.286716171     -0.881387042
H       -3.727895495      0.880739329     -0.218672973
C       -4.502142137     -2.352614097     -1.224412965
H       -3.950922539     -3.161474222     -1.704461927
H       -5.367713659     -2.112898391     -1.841574398
H       -4.871058585     -2.709944209     -0.263554083
W        0.001842066      1.912693174      0.408629084
C        0.003377209      3.685345411      1.310697961
O        0.004340841      4.708486338      1.840594362
C       -1.441776224      2.521323212     -0.919985231
O       -2.249718227      2.852444234     -1.666990886
C        1.436237855      1.148404061      1.666975011
O        2.225648070      0.688390808      2.362757366
C        1.446368953      2.518932390     -0.920100062
O        2.254817379      2.848796086     -1.667111009
C       -1.433666053      1.150912891      1.667221078
O       -2.223737211      0.692283965      2.363168008
53
SCAN system 2-(W(CO)5) : Bi-W Dist = 3.411
Bi      -0.001727764     -1.098920168     -0.977319998
N        2.364979911     -1.544630289     -0.281182035
N       -2.369500143     -1.537664200     -0.280940201
C       -1.210695103     -2.843481030      2.930807976
H       -2.147510287     -3.057673459      3.430335424
C       -1.215252906     -2.299557198      1.643361005
C       -2.431604385     -2.024412017      0.902575829
H       -3.384825122     -2.246623069      1.380115962
C        1.208587919     -2.303139199      1.643217069
C       -0.004417042     -3.106784283      3.572358131
H       -0.004970033     -3.519544124      4.571123566
C       -0.002939050     -2.008792292      1.012772228
C        1.202560061     -2.847022284      2.930680444
H        2.138793150     -3.063955322      3.430113169
C        2.425688183     -2.031554322      0.902339286
H        3.378286079     -2.256392210      1.379891061
C        3.598149171     -1.237483113     -1.046797267
C        4.361323308     -0.108494036     -0.344180058
H        4.673447396     -0.402906032      0.657202159
H        3.738533016      0.779123010     -0.258201984
H        5.251069234      0.151487042     -0.917484868
C       -3.601762394     -1.227144048     -1.046657035
C        3.172596999     -0.776345888     -2.440740101
H        2.556017131      0.120053913     -2.381450024
H        2.611892957     -1.558085150     -2.954025099
H        4.047998517     -0.535051116     -3.042564390
C        4.468893401     -2.493757311     -1.167447034
H        5.337801385     -2.284317423     -1.790981349
H        3.905086264     -3.307088455     -1.624736083
H        4.831233234     -2.830007119     -0.196409957
C       -3.174827481     -0.767757870     -2.440757035
H       -2.555702271      0.126906759     -2.381801397
H       -4.049511435     -0.524196104     -3.042710443
H       -2.616329050     -1.551288926     -2.953713413
C       -4.361573080     -0.095657255     -0.344410250
H       -4.674585127     -0.388829917      0.657059281
H       -5.250525240      0.166814132     -0.917812958
H       -3.736130022      0.790114021     -0.258692002
C       -4.476236264     -2.480862320     -1.166895102
H       -3.914858051     -3.296010129     -1.623937025
H       -5.344519291     -2.269030021     -1.790492918
H       -4.839587356     -2.815732033     -0.195760127
W        0.003031127      2.043715345      0.348902965
C        0.005399195      3.837190177      1.191251014
O        0.006793048      4.876319136      1.690928219
C       -1.450043031      2.580557197     -1.001730945
O       -2.268679177      2.852437355     -1.760438296
C        1.437063900      1.288887921      1.615655930
O        2.224111340      0.820106200      2.308223005
C        1.457966931      2.576840256     -1.001199122
O        2.277699003      2.846737057     -1.759429155
C       -1.433300921      1.293081121      1.615554328
O       -2.221650136      0.826632014      2.308209246
53
SCAN system 2-(W(CO)5) : Bi-W Dist = 3.611
Bi      -1.218115226      0.000265118     -0.954623057
N       -1.626588203     -2.362531408     -0.243848051
N       -1.625601287      2.363290248     -0.243942774
C       -2.756273148      1.207570840      3.034969109
H       -2.946590158      2.143928286      3.544952041
C       -2.279389195      1.213262142      1.721264363
C       -2.045937889      2.428286973      0.965651111
H       -2.239382337      3.382670312      1.453204865
C       -2.279879213     -1.212173095      1.721319927
C       -2.984083425      0.000731852      3.689289369
H       -3.344774342      0.000829221      4.708012195
C       -2.018222231      0.000476260      1.077111186
C       -2.756770046     -1.206230964      3.035020439
H       -2.947468063     -2.142488395      3.545044118
C       -2.046950205     -2.427323341      0.965745304
H       -2.240895254     -3.381608254      1.453293238
C       -1.341930002     -3.592732513     -1.022286835
C       -0.184151037     -4.351716095     -0.362967967
H       -0.440437929     -4.671438110      0.646436048
H        0.701114875     -3.721719468     -0.304872243
H        0.062509063     -5.236657621     -0.949450879
C       -1.340199063      3.593361176     -1.022321232
C       -0.930243861     -3.163060166     -2.430430141
H       -0.032561864     -2.545238320     -2.399324043
H       -1.729287219     -2.601259140     -2.915046961
H       -0.709145140     -4.036471449     -3.042773415
C       -2.598666172     -4.467436576     -1.099301175
H       -2.408269256     -5.337442603     -1.727430336
H       -3.428506058     -3.906718246     -1.529903286
H       -2.900778226     -4.827508356     -0.116233254
C       -0.928617170      3.163526372     -2.430447074
H       -0.031290251      2.545192281     -2.399252075
H       -0.706953287      4.036829173     -3.042737960
H       -1.727924059      2.602193138     -2.915170259
C       -0.182052849      4.351686461     -0.362884886
H       -0.438245018      4.671525424      0.646506958
H        0.065139073      5.236509452     -0.949322288
H        0.702864864      3.721201403     -0.304736773
C       -2.596440452      4.468764282     -1.099378964
H       -3.426564507      3.908537028     -1.530069977
H       -2.405511184      5.338700458     -1.727445153
H       -2.898417037      4.828946130     -0.116309984
W        2.169143053     -0.000494781      0.296748843
C        3.970414253     -0.001092751      1.107298102
O        5.017525322     -0.001341994      1.591341294
C        2.665495437      1.460399030     -1.062595324
O        2.902921393      2.286098104     -1.824465039
C        1.416739261     -1.434641856      1.568149043
O        0.940851219     -2.219055051      2.258348049
C        2.664443962     -1.461352078     -1.063003320
O        2.901402126     -2.287124179     -1.824942886
C        1.417321885      1.433885133      1.568234240
O        0.941797917      2.218382996      2.258585121
53
SCAN system 2-(W(CO)5) : Bi-W Dist = 3.811
Bi       1.330431510      0.000044451     -0.937357062
N        1.710904660      2.361323296     -0.215152886
N        1.711176657     -2.361232278     -0.215210037
C        2.706613568     -1.206937415      3.107705051
H        2.877637304     -2.143135579      3.624845105
C        2.282257865     -1.213320351      1.776136869
C        2.080902747     -2.427425472      1.011749858
H        2.253149412     -3.382274488      1.506226838
C        2.282145150      1.213436770      1.776160152
C        2.907449563      0.000070381      3.770746152
H        3.227298580      0.000076202      4.803019091
C        2.045313460      0.000053976      1.121794912
C        2.706502970      1.207071826      3.107726218
H        2.877441509      2.143276340      3.624881089
C        2.080660913      2.427537129      1.011794838
H        2.252824497      3.382395140      1.506282931
C        1.446555224      3.591031737     -1.000932946
C        0.261930038      4.341836356     -0.380529243
H        0.482014856      4.664407990      0.636473757
H       -0.619637454      3.704021664     -0.350553998
H        0.027272208      5.224483369     -0.975387972
C        1.446976978     -3.590967178     -1.001001209
C        1.083716376      3.161796491     -2.422554396
H        0.187067862      2.540965213     -2.420478433
H        1.899480677      2.601932254     -2.880719233
H        0.880759438      4.035042142     -3.041402317
C        2.700062883      4.472977062     -1.034238303
H        2.525622778      5.344411868     -1.665051451
H        3.546495651      3.918182342     -1.439407097
H        2.968011253      4.830646906     -0.040443959
C        1.084409598     -3.161786966     -2.422707328
H        0.187769551     -2.540941930     -2.420808111
H        0.881551617     -4.035052725     -3.041560541
H        1.900260684     -2.601944425     -2.880742517
C        0.262231669     -4.341732108     -0.380782190
H        0.482124396     -4.664226482      0.636289074
H        0.027690258     -5.224423043     -0.975622398
H       -0.619342173     -3.703916887     -0.351012265
C        2.700475641     -4.472933669     -1.034047270
H        3.546996253     -3.918157471     -1.439057311
H        2.526140313     -5.344369533     -1.664888465
H        2.968226629     -4.830607218     -0.040201066
W       -2.290298184     -0.000096310      0.251833865
C       -4.082008210      0.000350315      1.070368938
O       -5.126282360      0.000632367      1.561377161
C       -2.795439673     -1.463727555     -1.102830258
O       -3.038332560     -2.291354951     -1.859884460
C       -1.525883127      1.434832360      1.518981068
O       -1.043972519      2.218085069      2.205423974
C       -2.794199282      1.463653999     -1.103154115
O       -3.036174575      2.291280866     -1.860509418
C       -1.526153007     -1.435310207      1.518811202
O       -1.044276266     -2.218770354      2.205044025
53
SCAN system 2-(W(CO)5) : Bi-W Dist = 4.011
Bi      -1.446999203      0.000068264     -0.896876060
N       -1.799130149     -2.368538099     -0.156368173
N       -1.798935941      2.368861426     -0.156554972
C       -2.607775429      1.206952232      3.210839051
H       -2.750664399      2.143556275      3.735808283
C       -2.257456915      1.213562185      1.858444040
C       -2.102958325      2.432076411      1.087486235
H       -2.258625338      3.381018221      1.593380214
C       -2.257508245     -1.213075342      1.858549346
C       -2.771792330      0.000339203      3.884745219
H       -3.034558468      0.000393179      4.933002486
C       -2.057852315      0.000210083      1.191600271
C       -2.607823055     -1.206337857      3.210946474
H       -2.750752242     -2.142894274      3.735991378
C       -2.103110199     -2.431653069      1.087683089
H       -2.258880931     -3.380546195      1.593638982
C       -1.586572878     -3.558876282     -1.000723921
C       -0.121366273     -3.527876020     -1.456395275
H        0.548360983     -3.596882321     -0.600725188
H        0.105699980     -2.603490151     -1.985377257
H        0.082745859     -4.363602475     -2.125547314
C       -1.585914052      3.559141400     -1.000877911
C       -2.517604155     -3.422279229     -2.211768280
H       -2.317416401     -2.498405075     -2.753410299
H       -3.560993520     -3.410255264     -1.896454312
H       -2.370789219     -4.258497289     -2.895279016
C       -1.869816059     -4.879371430     -0.281991148
H       -1.708893257     -5.703751266     -0.975210169
H       -2.901647135     -4.935646256      0.067229853
H       -1.202935248     -5.027791361      0.567528841
C       -2.515378435      3.421890284     -2.213040952
H       -2.314145028      2.497960037     -2.754210415
H       -2.368020034      4.257984517     -2.896583438
H       -3.559164154      3.409542991     -1.899055218
C       -0.120130115      3.528686191     -1.454759059
H        0.548519207      3.598001002     -0.598266101
H        0.084467802      4.364449158     -2.123715303
H        0.107919879      2.604338952     -1.983381201
C       -1.870672267      4.879644486     -0.282753163
H       -2.902856305      4.935288532      0.065525902
H       -1.709669031      5.703948120     -0.976044152
H       -1.204672007      5.028788331      0.567328812
W        2.411886182     -0.000137057      0.197322258
C        4.145138527     -0.000505893      1.122592912
O        5.155414626     -0.000686872      1.681023079
C        3.026455176      1.454157913     -1.121861060
O        3.347498017      2.270555110     -1.860649121
C        1.581541990     -1.450883364      1.407391345
O        1.078577007     -2.254646984      2.053692982
C        3.026241389     -1.453780081     -1.122663822
O        3.347152465     -2.269875117     -1.861847179
C        1.581746252      1.449823951      1.408490975
O        1.078908272      2.253116074      2.055469959
53
SCAN system 2-(W(CO)5) : Bi-W Dist = 4.211
Bi      -1.544504345      0.000218021     -0.889071225
N       -1.879171912     -2.367294003     -0.144175929
N       -1.878534254      2.367680302     -0.144241018
C       -2.642457176      1.207041134      3.233571447
H       -2.779123022      2.143606017      3.760390153
C       -2.309493030      1.214218894      1.876854116
C       -2.164714898      2.432095991      1.104827902
H       -2.311166289      3.381505064      1.612636974
C       -2.309769261     -1.213635212      1.876891159
C       -2.798127364      0.000384183      3.909631367
H       -3.047946123      0.000428104      4.961054172
C       -2.118756912      0.000260884      1.206238901
C       -2.642736053     -1.206337328      3.233602140
H       -2.779626269     -2.142852998      3.760449421
C       -2.165352027     -2.431584276      1.104894050
H       -2.312108224     -3.380925086      1.612741222
C       -1.668999114     -3.557002994     -0.989585269
C       -0.203904165     -3.526067292     -1.447731055
H        0.466706287     -3.595386337     -0.592555221
H        0.021317905     -2.600796110     -1.976290225
H       -0.000931881     -4.361653515     -2.117568909
C       -1.667697867      3.557313092     -0.989579977
C       -2.601580351     -3.420142412     -2.199306156
H       -2.402657331     -2.495767126     -2.740532242
H       -3.644432072     -3.408306304     -1.882332159
H       -2.455786198     -4.255942422     -2.883603249
C       -1.951163302     -4.878333185     -0.271727755
H       -1.795905872     -5.702020327     -0.967105290
H       -2.981262381     -4.932319318      0.082878153
H       -1.280398330     -5.030128208      0.574119214
C       -2.599619220      3.420560991     -2.199817341
H       -2.400521042      2.496148134     -2.740922246
H       -2.453323936      4.256326075     -2.884045112
H       -3.642654036      3.408870407     -1.883434964
C       -0.202343092      3.526109097     -1.446892310
H        0.467801155      3.595289498     -0.591337055
H        0.001170011      4.361660394     -2.116604219
H        0.023003864      2.600782351     -1.975304897
C       -1.950089072      4.878683500     -0.271889154
H       -2.980316212      4.932682334      0.082344213
H       -1.794563350      5.702334129     -0.967247109
H       -1.279637902      5.030529324      0.574197003
W        2.531558030     -0.000400058      0.168466223
C        4.226205306     -0.000583153      1.155808309
O        5.215459310     -0.000672055      1.750732127
C        3.199133121      1.459361313     -1.119938030
O        3.552728301      2.279895089     -1.838255928
C        1.660864072     -1.448748134      1.356610967
O        1.141732195     -2.247725345      1.994742107
C        3.200077173     -1.457339327     -1.122616196
O        3.554277202     -2.276092950     -1.842669266
C        1.659491386      1.445727061      1.358365189
O        1.139689041      2.243691956      1.997212306
53
SCAN system 2-(W(CO)5) : Bi-W Dist = 4.411
Bi       1.641621070     -0.000076731     -0.880176814
N        1.958673915      2.367506203     -0.129518778
N        1.958652219     -2.367569175     -0.129209738
C        2.651320366     -1.206452689      3.263211194
H        2.778649408     -2.142999051      3.792520208
C        2.345413053     -1.214280808      1.900224171
C        2.219266193     -2.431720804      1.126295036
H        2.358368370     -3.380845180      1.636665325
C        2.345500896      1.214492479      1.900056422
C        2.793198078      0.000222254      3.942476340
H        3.022460417      0.000280993      4.998580248
C        2.167616906      0.000067206      1.224556372
C        2.651435198      1.206815175      3.263042387
H        2.778847850      2.143426097      3.792217519
C        2.219469926      2.431819231      1.125946308
H        2.358717098      3.381027217      1.636129269
C        1.768691874      3.558571476     -0.977523732
C        0.308227756      3.541137202     -1.451636913
H       -0.370315593      3.614022372     -0.602848776
H        0.082072745      2.618583345     -1.984667101
H        0.119466527      4.380036074     -2.121673208
C        1.768588155     -3.558606931     -0.977230038
C        2.712906014      3.413601252     -2.177187076
H        2.512110766      2.490708192     -2.720209190
H        3.752025978      3.392555343     -1.848781263
H        2.581965867      4.250495600     -2.863248975
C        2.055011691      4.878143739     -0.257750067
H        1.919092515      5.702413506     -0.956536033
H        3.080421731      4.920770554      0.111627295
H        1.374160601      5.039376638      0.578230922
C        2.713193358     -3.413966913     -2.176616094
H        2.512760595     -2.491088141     -2.719803311
H        2.582275435     -4.250908888     -2.862624017
H        3.752216482     -3.393110979     -1.847890129
C        0.308277498     -3.540712273     -1.451799899
H       -0.370563777     -3.613392122     -0.603227667
H        0.119462293     -4.379541293     -2.121904987
H        0.082555355     -2.618077451     -1.984877185
C        2.054214221     -4.878290321     -0.257370118
H        3.079546471     -4.921402392      0.112165997
H        1.918030456     -5.702512462     -0.956157142
H        1.373150402     -5.039157030      0.578507152
W       -2.652008297      0.000103719      0.130676088
C       -4.281691128     -0.000979507      1.216287977
O       -5.233841340     -0.001708184      1.868857190
C       -3.410027189     -1.458875528     -1.108808903
O       -3.824596287     -2.276897299     -1.795950852
C       -1.723766313      1.446842038      1.280350175
O       -1.185403076      2.243155900      1.904404142
C       -3.412277250      1.456962023     -1.109911179
O       -3.827782464      2.273916973     -1.797755876
C       -1.721136831     -1.444165459      1.281409059
O       -1.181539024     -2.239124098      1.906123439
53
SCAN system 2-(W(CO)5) : Bi-W Dist = 4.611
Bi       1.732915259     -0.000122769     -0.874676017
N        2.036056562      2.368112111     -0.119904156
N        2.036047037     -2.367963412     -0.119603054
C        2.700833365     -1.206192334      3.277528085
H        2.824538072     -2.142790026      3.807739346
C        2.405753018     -1.214555980      1.912216915
C        2.286922033     -2.431723450      1.138664025
H        2.423461935     -3.380591175      1.650218084
C        2.405844036      1.215054994      1.912023236
C        2.837445234      0.000405879      3.958179146
H        3.058877337      0.000487901      5.015965308
C        2.233866193      0.000193150      1.233543918
C        2.700916445      1.206907252      3.277333877
H        2.824742334      2.143581146      3.807386385
C        2.287125237      2.432112924      1.138298893
H        2.423740282      3.381065318      1.649692082
C        1.856222554      3.560282306     -0.968196983
C        0.397012056      3.552676441     -1.446636188
H       -0.283010872      3.630129469     -0.599304347
H        0.167309442      2.631067165     -1.979888102
H        0.215595278      4.392718336     -2.117428148
C        1.856262771     -3.560286539     -0.967701143
C        2.802768249      3.410024014     -2.165374253
H        2.597834305      2.488524277     -2.709181136
H        3.840696505      3.381877076     -1.833844177
H        2.679366760      4.248097369     -2.851492244
C        2.148890381      4.878539035     -0.248205297
H        2.022217519      5.703250135     -0.948255467
H        3.172891751      4.913578506      0.125783845
H        1.465696623      5.045752166      0.584690059
C        2.803260913     -3.410491277     -2.164574137
H        2.598797937     -2.489000008     -2.708579461
H        2.679829790     -4.248629192     -2.850608518
H        3.841083334     -3.382622157     -1.832687395
C        0.397244894     -3.552376398     -1.446687518
H       -0.283123058     -3.629353166     -0.599587986
H        0.215827058     -4.392575458     -2.117279449
H        0.168006897     -2.630875074     -1.980327319
C        2.148306170     -4.878495642     -0.247355967
H        3.172142965     -4.913738318      0.127058103
H        2.021710038     -5.703307286     -0.947303477
H        1.464728758     -5.045383329      0.585290675
W       -2.773704247      0.000031221      0.100956965
C       -4.333038255     -0.000896426      1.281565695
O       -5.244986342     -0.001566365      1.988960845
C       -3.616968302     -1.458701958     -1.083891005
O       -4.087010523     -2.274495893     -1.736330039
C       -1.791450200      1.446678522      1.208086788
O       -1.235749000      2.242332500      1.816269142
C       -3.619417863      1.456153441     -1.085284328
O       -4.090566064      2.270709630     -1.738479028
C       -1.788235977     -1.443607177      1.209339880
O       -1.230803309     -2.237556146      1.818150896
53
SCAN system 2-(W(CO)5) : Bi-W Dist = 4.811
Bi       1.815866967     -0.000348199     -0.876586876
N        2.110457296      2.368988958     -0.122072195
N        2.110002204     -2.368747124     -0.120938168
C        2.846397326     -1.205644106      3.260177421
H        2.979223990     -2.142234390      3.788347117
C        2.525237007     -1.214693037      1.900808383
C        2.386378780     -2.432045190      1.132667388
H        2.528679834     -3.380835126      1.642858287
C        2.525897950      1.215736045      1.900109340
C        2.997622425      0.000958869      3.937852390
H        3.240243314      0.001199116      4.990994492
C        2.343329153      0.000370953      1.223124947
C        2.847124415      1.207278205      3.259450332
H        2.980567042      2.144093919      3.787068095
C        2.387459360      2.432782863      1.131335978
H        2.530501263      3.381755365      1.641010929
C        1.911712080      3.561652346     -0.965100766
C        0.443478052      3.551954114     -1.415106220
H       -0.219703810      3.629703482     -0.554507906
H        0.205576894      2.628712327     -1.941968318
H        0.247898374      4.390789485     -2.083543341
C        1.910963823     -3.561760298     -0.963423804
C        2.834682400      3.414973408     -2.181040016
H        2.620997451      2.493628192     -2.721717874
H        3.878921624      3.388237257     -1.869939886
H        2.696241164      4.253703473     -2.863572302
C        2.215750339      4.880204355     -0.250154786
H        2.073454577      5.705211266     -0.946906065
H        3.246855384      4.917039325      0.103538291
H        1.548989122      5.045506099      0.596354184
C        2.835481986     -3.416901201     -2.178416355
H        2.623513160     -2.495630069     -2.719886921
H        2.696835960     -4.255886329     -2.860594093
H        3.879393121     -3.391214408     -1.866129281
C        0.443257914     -3.550837021     -1.415128974
H       -0.221045275     -3.626481321     -0.555187898
H        0.247351734     -4.390388369     -2.082563305
H        0.207106746     -2.628095306     -1.943643164
C        2.212792767     -4.880132387     -0.247218910
H        3.243515746     -4.917920405      0.107479074
H        2.070213895     -5.705480617     -0.943503985
H        1.545045693     -5.044021227      0.598791045
W       -2.896894065      0.000406408      0.090769244
C       -4.393838604     -0.003278782      1.347197962
O       -5.270357216     -0.005495506      2.097655440
C       -3.801145268     -1.464643560     -1.041666893
O       -4.310443445     -2.282324012     -1.660650284
C       -1.881185961      1.455595159      1.157293181
O       -1.317671988      2.257205556      1.748953033
C       -3.815017121      1.450357362     -1.049631011
O       -4.331901053      2.259811224     -1.673147863
C       -1.866070013     -1.439018152      1.164924975
O       -1.294905195     -2.231911941      1.760912439
53
SCAN system 2-(W(CO)5) : Bi-W Dist = 5.011
Bi      -1.892139930     -0.000004233     -0.884955285
N       -2.182524358     -2.369821354     -0.132260974
N       -2.182614318      2.369865275     -0.132418140
C       -3.092591220      1.206481264      3.205317087
H       -3.247826424      2.143282161      3.727113371
C       -2.708052930      1.215640264      1.862554159
C       -2.521487257      2.433141116      1.106312245
H       -2.678768261      3.382146427      1.611799286
C       -2.707950269     -1.215480982      1.862650999
C       -3.277498980      0.000135999      3.875208387
H       -3.570477435      0.000167220      4.915483544
C       -2.499234296      0.000060855      1.191583337
C       -3.092480093     -1.206245251      3.205418159
H       -3.247624278     -2.143019160      3.727291175
C       -2.521325329     -2.433025226      1.106495340
H       -2.678530131     -3.382003020      1.612054350
C       -1.934427013     -3.562771026     -0.961404993
C       -0.449006896     -3.536936064     -1.350286240
H        0.178710036     -3.604329433     -0.462576059
H       -0.201496938     -2.611780242     -1.869324982
H       -0.215748210     -4.375088267     -2.007495279
C       -1.934412196      3.562754093     -0.961610843
C       -2.807501210     -3.431638258     -2.215474109
H       -2.582786091     -2.509395028     -2.750111938
H       -3.863984538     -3.416538185     -1.948088253
H       -2.630593023     -4.270829236     -2.888563227
C       -2.251886266     -4.882950256     -0.255229066
H       -2.067844240     -5.708416493     -0.941625935
H       -3.296946244     -4.932796107      0.052924075
H       -1.621017025     -5.036076160      0.620614844
C       -2.807057231      3.431366261     -2.215947193
H       -2.582003438      2.509120914     -2.750446378
H       -2.630077075      4.270530251     -2.889052187
H       -3.863622051      3.416097381     -1.948901069
C       -0.448861901      3.537060421     -1.350012126
H        0.178567158      3.604583438     -0.462104033
H       -0.215485209      4.375192515     -2.007207406
H       -0.201097938      2.611889253     -1.868898995
C       -2.252273094      4.882975127     -0.255686805
H       -3.297411391      4.932657463      0.052230853
H       -2.068231068      5.708382625     -0.942152995
H       -1.621628225      5.036351332      0.620274054
W        3.020721012      0.000013229      0.102005265
C        4.488906355     -0.000448742      1.390673048
O        5.349901552     -0.000731852      2.158431976
C        3.962752296      1.457421878     -1.010769292
O        4.496626522      2.269244338     -1.615841142
C        1.989302165     -1.452680979      1.157436059
O        1.426368170     -2.256206998      1.745794374
C        3.962228410     -1.457499138     -1.011101086
O        4.495911075     -2.269329006     -1.616326927
C        1.990161019      1.452961973      1.157872101
O        1.427733976      2.256652036      1.746496063
61
SCAN system 4-(W(CO)5) : Bi-W Dist = 3.226
N       -0.245259367     -1.995214133     -0.514753994
C        0.946167863     -2.388557403     -1.048269967
C        2.124431809     -2.114710294     -0.251862970
C        1.107299689     -2.938653558     -2.341551117
C        3.358963701     -2.650918191     -0.721768134
C        2.333306007     -3.357502642     -2.785240311
H        0.262083499     -2.969266462     -3.008247246
C        3.458922108     -3.256183720     -1.943011327
H        4.242062102     -2.522357754     -0.116565048
H        2.440240028     -3.743117279     -3.789033459
H        4.419737068     -3.615804641     -2.285507013
C       -1.481851346     -2.425424124     -0.876880040
C       -2.607106549     -1.720799216     -0.291701021
C       -1.736275534     -3.569150258     -1.676748914
C       -3.913650468     -2.121990185     -0.702955883
C       -3.012092777     -3.940740110     -1.999226355
H       -0.913707601     -4.188319390     -1.989031226
C       -4.109798482     -3.180509786     -1.541511318
H       -4.762774632     -1.572970906     -0.329471047
H       -3.179319667     -4.830486036     -2.589625178
H       -5.114197539     -3.458480774     -1.830899305
N        2.004109073     -1.352490263      0.837227201
N       -2.370208182     -0.756723995      0.596281158
Bi      -0.131306338     -0.485521184      1.174870332
Si       3.297455842     -0.799621220      1.896156915
Si      -3.569081465      0.200526956      1.467889004
C       -4.509241579      1.290330458      0.273097265
H       -5.109086216      0.709750518     -0.427631839
H       -5.181739606      1.955798366      0.818087918
H       -3.828595280      1.910925193     -0.307499078
C       -4.734326592     -0.900049007      2.444896259
H       -4.168710727     -1.581300685      3.083161281
H       -5.364454456     -0.285873721      3.092081093
H       -5.391464721     -1.501927802      1.818840414
C       -2.639630312      1.248178315      2.714972981
H       -2.172055115      0.637186030      3.489208510
H       -1.881591311      1.890686280      2.270424403
H       -3.353649174      1.906270550      3.214419464
C        2.506427931      0.274302731      3.214971396
H        2.010294097      1.155323054      2.806969387
H        1.795622763     -0.276917925      3.832406414
H        3.291915356      0.642162942      3.878639043
C        4.540811235      0.227723491      0.946396997
H        4.067116104      1.117641929      0.533260910
H        5.341324118      0.557908399      1.611735256
H        4.993553064     -0.318675302      0.120048092
C        4.119233184     -2.252757292      2.751804246
H        4.648965010     -2.910485453      2.063250981
H        4.841495040     -1.893633268      3.488182435
H        3.376515981     -2.854207453      3.278825098
C        0.595088921      3.378301425     -2.237375167
C       -1.187972761      3.104904116     -0.072123155
C       -1.073378898      0.929709921     -2.046315192
C        1.842382981      0.862898648     -1.724698194
C        1.627760331      2.807390083      0.419283010
O        0.765980364      4.199157469     -3.026640388
O       -1.999181904      3.790476526      0.362339833
O        2.364971444      3.273421140      1.165790180
O       -1.833373209      0.328628068     -2.656290399
O        2.709471125      0.287793047     -2.200537022
W        0.301018245      1.953866869     -0.891223918
61
SCAN system 4-(W(CO)5) : Bi-W Dist = 3.426
N        0.304337774     -1.991791415      0.617893286
C       -0.881279619     -2.380024949      1.172712347
C       -2.058205805     -2.201712854      0.350696876
C       -1.038320906     -2.836003755      2.501760059
C       -3.281765207     -2.732549074      0.850484149
C       -2.257065853     -3.254449607      2.967777357
H       -0.198782788     -2.794191344      3.174854469
C       -3.377085905     -3.247207287      2.113862022
H       -4.161616048     -2.677224122      0.229441201
H       -2.361291016     -3.568111483      3.996624403
H       -4.330731571     -3.607454224      2.475177369
C        1.551485251     -2.361936612      1.016201297
C        2.659838003     -1.680436222      0.377104937
C        1.832003169     -3.429885094      1.905460380
C        3.974525961     -2.014795279      0.816109324
C        3.116843413     -3.742511371      2.257269057
H        1.024909967     -4.041759518      2.268074327
C        4.196021565     -2.997378474      1.738122363
H        4.810619135     -1.480367533      0.394773107
H        3.304035102     -4.576084603      2.919340176
H        5.206757519     -3.227752614      2.046549089
N       -1.946336676     -1.524378676     -0.797166896
N        2.398772112     -0.798638008     -0.589252096
Bi       0.162874936     -0.634389328     -1.184207136
Si      -3.253729396     -1.039630090     -1.871440104
Si       3.563604481      0.182201019     -1.478359835
C        4.420335567      1.363158477     -0.307637194
H        5.021805837      0.842267614      0.437045902
H        5.079047998      2.035303543     -0.861062932
H        3.692981968      1.975374749      0.223699098
C        4.800503912     -0.890142809     -2.396253228
H        4.282246764     -1.616927543     -3.024430015
H        5.416792203     -0.267460469     -3.048549385
H        5.469839047     -1.440948591     -1.736795186
C        2.603954769      1.144768084     -2.770708045
H        2.150231316      0.490533551     -3.517446995
H        1.830498718      1.785176274     -2.349136873
H        3.298722692      1.799755108     -3.300402300
C       -2.488634875     -0.001508155     -3.234505974
H       -2.015096910      0.907082831     -2.860200914
H       -1.763560442     -0.556645782     -3.831603123
H       -3.283072275      0.320005124     -3.911371302
C       -4.509406153      0.008682211     -0.961452089
H       -4.043375096      0.917308123     -0.581355713
H       -5.311044067      0.307353555     -1.640162129
H       -4.959430656     -0.509490797     -0.115875001
C       -4.053751732     -2.540853028     -2.661413893
H       -4.557047981     -3.183367873     -1.939272160
H       -4.795330675     -2.227785946     -3.399539954
H       -3.304692340     -3.145218426     -3.175978971
C       -0.708568866      3.563087474      2.092754200
C        1.072704197      3.237643995     -0.090496189
C        1.049590264      1.162539444      1.990979128
C       -1.855263684      0.954034612      1.692129980
C       -1.744770946      2.823583436     -0.527109224
O       -0.903653763      4.412300540      2.846531207
O        1.865820241      3.901931838     -0.585998185
O       -2.505117159      3.207272926     -1.296170987
O        1.836942510      0.604605645      2.606766288
O       -2.684206086      0.334218825      2.179213296
W       -0.374028301      2.095179949      0.815240945
61
SCAN system 4-(W(CO)5) : Bi-W Dist = 3.626
N        0.428390150     -1.982603839      0.705555201
C       -0.738618725     -2.405715446      1.278667391
C       -1.915456009     -2.349419454      0.441809027
C       -0.880399598     -2.785442457      2.632367354
C       -3.111588683     -2.912834471      0.967990074
C       -2.078183834     -3.242229316      3.118668016
H       -0.050056464     -2.655388152      3.305515211
C       -3.189439652     -3.351190616      2.261923171
H       -3.987119850     -2.948765606      0.339237013
H       -2.171950867     -3.497618724      4.164521231
H       -4.124387899     -3.741632937      2.640304483
C        1.693607443     -2.256091108      1.131914898
C        2.764896092     -1.556811949      0.453392188
C        2.027888711     -3.246198146      2.088442993
C        4.093124636     -1.787678754      0.912867268
C        3.327196661     -3.462878766      2.462585067
H        1.254573422     -3.877298108      2.489586336
C        4.365331826     -2.695520425      1.897417415
H        4.900577679     -1.238653124      0.455607853
H        3.556347873     -4.239247938      3.178827532
H        5.386148606     -2.849822161      2.219723402
N       -1.829247214     -1.745248263     -0.751277174
N        2.457885444     -0.756646735     -0.572028964
Bi       0.226147072     -0.767549903     -1.179812848
Si      -3.159627923     -1.370801384     -1.840576899
Si       3.555494310      0.281712800     -1.478656174
C        4.299747185      1.562737676     -0.336283146
H        4.904776172      1.114670070      0.451518900
H        4.934436027      2.250768644     -0.898192124
H        3.516614599      2.149901639      0.142144947
C        4.882407320     -0.717303465     -2.351892299
H        4.428583324     -1.493393231     -2.970892094
H        5.464953153     -0.067098088     -3.008272117
H        5.576802702     -1.204216386     -1.668365159
C        2.542721024      1.138945547     -2.805134200
H        2.123297782      0.436468570     -3.527783414
H        1.736224733      1.751233258     -2.402997063
H        3.200378804      1.811200682     -3.360050102
C       -2.451133142     -0.348784429     -3.246843213
H       -2.039909502      0.604084934     -2.909516000
H       -1.687158360     -0.879794219     -3.816814207
H       -3.259774188     -0.109499473     -3.940733231
C       -4.464025499     -0.343288923     -0.975528204
H       -4.040163519      0.602105282     -0.637229951
H       -5.277520688     -0.111838966     -1.666305072
H       -4.891436143     -0.842260735     -0.107111825
C       -3.886731751     -2.940303003     -2.564939060
H       -4.348953790     -3.579015710     -1.812482350
H       -4.650058291     -2.696117866     -3.306838154
H       -3.111171691     -3.524807851     -3.062922368
C       -0.948176620      3.696394103      1.964871110
C        0.847095298      3.402502288     -0.233181955
C        0.962927965      1.414133063      1.924629297
C       -1.905181503      0.977816896      1.646406949
C       -1.958468594      2.801762812     -0.618362137
O       -1.194373689      4.553696172      2.694741476
O        1.607224549      4.072620606     -0.769698892
O       -2.751749741      3.095143971     -1.392951156
O        1.786534672      0.922299323      2.548512339
O       -2.666767579      0.286121376      2.145715318
W       -0.526753617      2.218740191      0.733868301
61
SCAN system 4-(W(CO)5) : Bi-W Dist = 3.826
N        0.738602320     -1.900477647      0.791650223
C       -0.363310874     -2.456652990      1.384545175
C       -1.518419082     -2.634499938      0.537112791
C       -0.470980452     -2.759495838      2.759601144
C       -2.631360859     -3.322075284      1.093661204
C       -1.599521845     -3.350316945      3.269382989
H        0.321250278     -2.466654440      3.427550364
C       -2.669147289     -3.675132290      2.416234961
H       -3.482118064     -3.526973773      0.463117936
H       -1.671856142     -3.545514027      4.329834087
H       -3.545868576     -4.167242789      2.814878999
C        2.024680310     -1.953425535      1.245639322
C        2.989311167     -1.144646374      0.532759250
C        2.486167851     -2.819634186      2.265699909
C        4.329800219     -1.148232079      1.009622036
C        3.798435881     -2.816999942      2.660541280
H        1.808372230     -3.531202428      2.703423158
C        4.719952551     -1.943670681      2.051623899
H        5.054803743     -0.518425955      0.519123940
H        4.128282644     -3.503205248      3.427764152
H        5.748406947     -1.926491471      2.385890350
N       -1.494986584     -2.113719145     -0.700498913
N        2.579315747     -0.461817748     -0.543604208
Bi       0.391982226     -0.860208311     -1.165308099
Si      -2.850404785     -1.998686065     -1.814735057
Si       3.503218477      0.714189257     -1.472539943
C        4.014728615      2.133226205     -0.365076209
H        4.656197805      1.811523480      0.454833137
H        4.554778339      2.888681763     -0.939216061
H        3.137657013      2.611867027      0.070136094
C        4.984297225     -0.077642474     -2.309252255
H        4.669164764     -0.931317562     -2.912065047
H        5.465288652      0.641295091     -2.976067977
H        5.737304808     -0.430801082     -1.605657126
C        2.376385268      1.368303138     -2.823190257
H        2.063274265      0.591657736     -3.523473266
H        1.488838603      1.865692180     -2.432034077
H        2.926549687      2.113830272     -3.400964499
C       -2.265489825     -1.002223080     -3.295198371
H       -1.982483187      0.018139667     -3.029531284
H       -1.432851120     -1.470360791     -3.822393322
H       -3.090850227     -0.921335691     -4.005704555
C       -4.280154397     -1.078187532     -1.029982131
H       -3.985081459     -0.055855188     -0.792112195
H       -5.122701417     -1.026235027     -1.722662978
H       -4.628966873     -1.542343714     -0.108659140
C       -3.369685361     -3.695412479     -2.421382268
H       -3.766416424     -4.326856406     -1.626709914
H       -4.142615939     -3.602069846     -3.187306010
H       -2.520317246     -4.217636339     -2.865167243
C       -1.553583439      3.663351746      1.844444126
C        0.284510560      3.588882219     -0.350939239
C        0.661777426      1.693944529      1.855223996
C       -2.092173693      0.815283808      1.563232986
C       -2.426296208      2.602965208     -0.715410069
O       -1.923068753      4.486964804      2.561279270
O        0.957515011      4.334899901     -0.902303832
O       -3.259100016      2.772347966     -1.484305141
O        1.540472014      1.345074903      2.499045379
O       -2.729291459      0.010852367      2.066892250
W       -0.920192668      2.248011101      0.638710060
61
SCAN system 4-(W(CO)5) : Bi-W Dist = 4.026
N       -1.328676229      1.511190520      0.901528058
C       -0.444622662      2.363293423      1.512370056
C        0.531582360      2.985806955      0.652609959
C       -0.366202827      2.577070448      2.904856065
C        1.386918006      3.956556689      1.238609203
C        0.531036778      3.470515852      3.436076468
H       -0.978810161      1.986126572      3.564540066
C        1.383342355      4.197145537      2.587856139
H        2.085959564      4.481577250      0.606837185
H        0.593387087      3.596714043      4.507587371
H        2.071534722      4.919631236      3.005162142
C       -2.534291759      1.095613339      1.392727843
C       -3.210011418      0.064253760      0.639158273
C       -3.201761545      1.679820788      2.494569069
C       -4.450584397     -0.412609026      1.142704293
C       -4.418163824      1.210141054      2.919226932
H       -2.775059999      2.541542546      2.977069180
C       -5.029741379      0.129028230      2.258471348
H       -4.951856013     -1.208557756      0.615090234
H       -4.915343312      1.687726697      3.751749218
H       -5.977442268     -0.253547870      2.612354399
N        0.605536468      2.587210013     -0.630766051
N       -2.647596546     -0.364964553     -0.500792181
Bi      -0.759245525      0.792087323     -1.135987975
Si       1.853532746      3.023834161     -1.787334259
Si      -3.146281014     -1.742104421     -1.474714862
C       -3.090919020     -3.301064830     -0.440199799
H       -3.759116953     -3.256329244      0.419208925
H       -3.372024324     -4.168080477     -1.041290119
H       -2.081610786     -3.470987349     -0.064780820
C       -4.839866232     -1.476810933     -2.237273036
H       -4.859453728     -0.544283672     -2.804266350
H       -5.072594682     -2.291097771     -2.926916407
H       -5.639646205     -1.430165546     -1.498954884
C       -1.913505991     -1.911785106     -2.880955246
H       -1.893196697     -1.038741072     -3.535932215
H       -0.899456329     -2.110949960     -2.532638080
H       -2.208796421     -2.763505414     -3.497265233
C        1.524940133      2.043955062     -3.356129427
H        1.601795720      0.965321963     -3.205878014
H        0.552189051      2.265207774     -3.797833148
H        2.282740475      2.310591073     -4.095951501
C        3.545380674      2.537416551     -1.144945359
H        3.601114152      1.456153441     -1.010150155
H        4.322330883      2.823302972     -1.856921068
H        3.779812017      2.998651145     -0.186521222
C        1.775750569      4.846528574     -2.222203126
H        2.009690835      5.496696380     -1.379714316
H        2.484376586      5.072914834     -3.021873031
H        0.777453456      5.110385875     -2.575655957
C        2.750876599     -3.050688848      1.735252105
C        1.006133170     -3.547094680     -0.496019003
C        0.051759885     -1.888099133      1.724251039
C        2.373044043     -0.170053226      1.440118312
C        3.318397502     -1.794069627     -0.795312129
O        3.344212356     -3.718402055      2.463940290
O        0.591187827     -4.454163752     -1.059284262
O        4.197745624     -1.717557476     -1.524978234
O       -0.884001178     -1.850456638      2.380113322
O        2.707499410      0.799527555      1.943681265
W        1.732472337     -1.906737814      0.511839815
61
SCAN system 4-(W(CO)5) : Bi-W Dist = 4.226
N       -1.808079595      0.736552817      1.022798020
C       -1.328087784      1.861297893      1.648228907
C       -0.815794464      2.894250824      0.784314239
C       -1.211953486      2.014827029      3.044734017
C       -0.414329911      4.110419207      1.395383254
C       -0.745160943      3.185131091      3.593518341
H       -1.438438174      1.181020959      3.687745230
C       -0.384701806      4.254948098      2.759151343
H       -0.080339161      4.922047459      0.768238892
H       -0.638421659      3.270896965      4.665554188
H       -0.040708018      5.184583405      3.191828888
C       -2.666564375     -0.187914545      1.551837154
C       -2.899117138     -1.370124566      0.756825068
C       -3.413354126     -0.008974846      2.738551002
C       -3.769873010     -2.359067943      1.285702274
C       -4.270014303     -0.980068016      3.192599899
H       -3.350728644      0.924740418      3.269340125
C       -4.422635901     -2.180290172      2.476699282
H       -3.932359530     -3.262929143      0.719860979
H       -4.843252437     -0.809207266      4.092956358
H       -5.083020003     -2.951467056      2.849431099
N       -0.706363784      2.633247905     -0.534030863
N       -2.304155749     -1.456508519     -0.445510093
Bi      -1.167798407      0.437971963     -1.087420088
Si       0.064268048      3.650762090     -1.737421203
Si      -2.215822836     -2.875409468     -1.478152926
C       -1.419984176     -4.290015615     -0.544390037
H       -1.986695438     -4.579549656      0.339848742
H       -1.327200353     -5.167610574     -1.187329281
H       -0.417684365     -4.011235516     -0.217084912
C       -3.898830859     -3.353552863     -2.155237333
H       -4.352555899     -2.508955282     -2.677009276
H       -3.798899440     -4.172835135     -2.870500291
H       -4.594720638     -3.673768071     -1.380418122
C       -1.117026496     -2.441208423     -2.938590057
H       -1.506457030     -1.614822476     -3.536082501
H       -0.095797487     -2.203002988     -2.637556466
H       -1.059191656     -3.309379263     -3.598457153
C        0.026435579      2.712087906     -3.364892073
H        0.593779737      1.779808300     -3.328868332
H       -0.987482847      2.487801950     -3.699390304
H        0.491056378      3.331357053     -4.135165123
C        1.859450535      3.957465815     -1.292735039
H        2.407188676      3.013703592     -1.272184970
H        2.335134314      4.601837543     -2.034937352
H        1.977351226      4.424168398     -0.315696034
C       -0.871590913      5.257861224     -1.979339345
H       -0.861346042      5.894288414     -1.094984147
H       -0.435630353      5.827577155     -2.802893135
H       -1.914774429      5.055364142     -2.228143141
C        3.907386597     -1.588856278      1.621086876
C        2.543512673     -2.825057724     -0.589755873
C        0.993213308     -1.633818881      1.589847956
C        2.398626059      0.877127695      1.232072805
C        3.979936269     -0.304287502     -0.936723107
O        4.708649854     -1.935757365      2.373693873
O        2.533843017     -3.842100942     -1.115515166
O        4.787158061      0.083364996     -1.649571429
O        0.140684418     -1.974090436      2.270723918
O        2.301464882      1.909567324      1.710616788
W        2.534983394     -0.996959883      0.357703712
61
SCAN system 4-(W(CO)5) : Bi-W Dist = 4.426
N       -1.851237175      0.339875201      1.131347091
C       -1.546309898      1.524610455      1.759678927
C       -1.344795497      2.660844498      0.898856242
C       -1.322561057      1.664375692      3.143561043
C       -1.142502147      3.918421530      1.522156131
C       -1.051607488      2.893119972      3.698422439
H       -1.309001419      0.786376442      3.767256228
C       -1.004619194      4.033610717      2.882904206
H       -1.046719478      4.796843593      0.903343136
H       -0.857901627      2.972977053      4.758690442
H       -0.816708353      5.004102741      3.321809108
C       -2.456999601     -0.751095137      1.696315243
C       -2.538250005     -1.931699105      0.872443947
C       -3.097430017     -0.756187410      2.955527962
C       -3.143508655     -3.086243739      1.432043067
C       -3.700258155     -1.889676081      3.442553068
H       -3.160395230      0.155388666      3.523300225
C       -3.692654936     -3.074440969      2.687981237
H       -3.185904219     -3.987874986      0.841372246
H       -4.198192250     -1.860262293      4.401560359
H       -4.149598432     -3.971149281      3.084051357
N       -1.313951343      2.457611330     -0.435674804
N       -2.061938092     -1.864786229     -0.385572831
Bi      -1.367091322      0.226701121     -1.031014026
Si      -0.920179968      3.647930992     -1.660332249
Si      -1.810982661     -3.209079008     -1.485707990
C       -0.643690677     -4.449829791     -0.706339971
H       -1.031792975     -4.857703739      0.226536018
H       -0.456491579     -5.283365451     -1.386276114
H        0.315167915     -3.978452985     -0.485074030
C       -3.425262202     -4.011098988     -2.006340085
H       -4.103074756     -3.264185939     -2.423631271
H       -3.240785192     -4.762136974     -2.777587350
H       -3.943581263     -4.502579237     -1.183723997
C       -0.995839615     -2.526148780     -3.035143208
H       -1.610937257     -1.785723973     -3.549707228
H       -0.016918855     -2.086950184     -2.836242414
H       -0.838414675     -3.349634835     -3.734910269
C       -0.921732574      2.763620774     -3.318782214
H       -0.161491138      1.982383172     -3.382549131
H       -1.890278285      2.324065513     -3.561444379
H       -0.691252598      3.489628676     -4.101417373
C        0.799405845      4.344135631     -1.385166959
H        1.541373203      3.545380145     -1.437160211
H        1.044858891      5.077571065     -2.156091425
H        0.908215800      4.826403963     -0.414672818
C       -2.207392514      5.009991426     -1.733247053
H       -2.245494863      5.606924530     -0.822465272
H       -1.996183057      5.686079392     -2.564621024
H       -3.200359225      4.585462682     -1.891069934
C        4.234944668     -0.753047801      1.527645287
C        3.262961423     -2.317506361     -0.668469930
C        1.420310678     -1.425279652      1.424681153
C        2.266798481      1.319890299      1.020281253
C        4.146112213      0.440943293     -1.062187858
O        5.062553544     -0.899254712      2.316445361
O        3.503703733     -3.330672297     -1.142860930
O        4.893367639      0.965553213     -1.751683059
O        0.658973845     -1.929090790      2.111433099
O        1.951033125      2.317705861      1.476409287
W        2.820389322     -0.503248622      0.202089087
61
SCAN system 4-(W(CO)5) : Bi-W Dist = 4.626
N       -1.608361751      0.205907101      1.308230937
C       -1.228502976      1.380957353      1.919007317
C       -1.275893444      2.559375290      1.095366213
C       -0.719485792      1.476357428      3.227414999
C       -1.020103450      3.800624558      1.728445827
C       -0.402642502      2.697578395      3.777987414
H       -0.526373668      0.575162223      3.785173111
C       -0.597524195      3.869452526      3.033964202
H       -1.108000320      4.708077813      1.151657972
H        0.009058456      2.746921528      4.776062273
H       -0.374171178      4.832056634      3.473708379
C       -2.067253149     -0.926528508      1.929640076
C       -2.313297286     -2.063263681      1.078705067
C       -2.424272105     -1.008998665      3.293273225
C       -2.794986698     -3.250516761      1.685558128
C       -2.912206337     -2.174433767      3.832328096
H       -2.361213227     -0.132617640      3.913583263
C       -3.068915300     -3.314047665      3.028034241
H       -2.960642460     -4.119560744      1.068273926
H       -3.192525285     -2.203712615      4.875935483
H       -3.434172488     -4.235945872      3.459837055
N       -1.508378472      2.409318614     -0.228904086
N       -2.096697100     -1.926339597     -0.246211886
Bi      -1.541337748      0.202607152     -0.900663382
Si      -1.490697602      3.673784476     -1.439809272
Si      -2.168173600     -3.192698855     -1.457713984
C       -0.916907536     -4.529989031     -1.058317985
H       -1.110900740     -5.011098994     -0.100122981
H       -0.922026797     -5.303784284     -1.828790005
H        0.088591680     -4.107407130     -1.016256331
C       -3.895766923     -3.901106851     -1.639729262
H       -4.610917695     -3.104908349     -1.854315399
H       -3.927347692     -4.610539863     -2.469567032
H       -4.240497854     -4.420548826     -0.746347359
C       -1.697967335     -2.422743841     -3.106439259
H       -2.391819252     -1.642078809     -3.423046536
H       -0.688169083     -2.008899715     -3.106375229
H       -1.723074678     -3.200564016     -3.872599543
C       -1.770639775      2.850448707     -3.106397454
H       -0.981918549      2.140592353     -3.364627485
H       -2.730610698      2.335552893     -3.165466335
H       -1.767441428      3.619127874     -3.882166539
C        0.176362606      4.531749604     -1.501146207
H        0.965011865      3.811273192     -1.724385980
H        0.185698880      5.291572461     -2.285571044
H        0.436650607      5.016020342     -0.561007261
C       -2.877052564      4.905741920     -1.161050339
H       -2.775258440      5.448597872     -0.221576039
H       -2.901320103      5.640675984     -1.968621389
H       -3.841269604      4.394798003     -1.143697030
C        4.472756395     -0.409748294      1.163926947
C        3.486085835     -2.324255488     -0.714006162
C        1.724855889     -1.249626144      1.368015266
C        2.370062658      1.459013644      0.526947825
C        4.152310466      0.393297761     -1.549412993
O        5.356533731     -0.394345532      1.903480199
O        3.782050966     -3.375935473     -1.052585937
O        4.827015692      0.853528506     -2.350199990
O        1.061976716     -1.696117331      2.183668968
O        2.050315772      2.498791903      0.872447122
W        2.966442243     -0.432648439     -0.079031035
61
SCAN system 4-(W(CO)5) : Bi-W Dist = 4.826
N       -1.498274891      0.120114240      1.362740427
C       -1.096279044      1.295146500      1.963213197
C       -1.281815996      2.489899609      1.185299357
C       -0.450368998      1.378661253      3.209470599
C       -1.010629589      3.724032501      1.823772346
C       -0.123957654      2.598749252      3.759280469
H       -0.162207115      0.472588092      3.716050392
C       -0.447795609      3.778566334      3.076964616
H       -1.199325200      4.641293528      1.288016366
H        0.391758384      2.640382272      4.708192645
H       -0.217102375      4.738889688      3.517975643
C       -1.868585192     -1.038413512      1.998384434
C       -2.196095638     -2.152636956      1.146824467
C       -2.069263493     -1.165156755      3.389577663
C       -2.606177843     -3.359343650      1.765704139
C       -2.488311548     -2.350789494      3.944114673
H       -1.940175466     -0.308357404      4.026513392
C       -2.730371510     -3.465769662      3.128319151
H       -2.835020015     -4.211141747      1.144553238
H       -2.647872776     -2.413588545      5.011452484
H       -3.042116706     -4.403032001      3.568919537
N       -1.648413589      2.362778533     -0.112625852
N       -2.119749648     -1.976684992     -0.191269000
Bi      -1.654840976      0.174561287     -0.835081916
Si      -1.839939770      3.657831369     -1.273371915
Si      -2.372632872     -3.197428641     -1.423833940
C       -1.128621828     -4.586651214     -1.226013726
H       -1.234169935     -5.113324926     -0.278140854
H       -1.240946049     -5.317818065     -2.029330190
H       -0.111447904     -4.193419071     -1.271753690
C       -4.131244978     -3.850252388     -1.416865205
H       -4.840023927     -3.028574531     -1.534825164
H       -4.282128229     -4.543286726     -2.247424773
H       -4.386006252     -4.374314610     -0.496356088
C       -2.075716280     -2.386033757     -3.093162202
H       -2.781460398     -1.581079489     -3.305111978
H       -1.062651417     -1.993692748     -3.197482088
H       -2.207866656     -3.138657687     -3.873425060
C       -2.253081677      2.864149635     -2.926871956
H       -1.456633934      2.212008527     -3.291703156
H       -3.181298790      2.291623773     -2.898660987
H       -2.380993873      3.651667512     -3.672621344
C       -0.246429378      4.624023299     -1.491066968
H        0.560336793      3.958637414     -1.802747076
H       -0.367330504      5.388563771     -2.261589789
H        0.076851883      5.118020315     -0.575888783
C       -3.257013470      4.791724861     -0.800477958
H       -3.086614692      5.301837970      0.147467412
H       -3.408233278      5.555174170     -1.566736139
H       -4.183501760      4.222651881     -0.706360080
C        4.571237339     -0.133143642      1.034378006
C        3.814001100     -2.245405432     -0.722457122
C        1.918768129     -1.204022178      1.261602483
C        2.342108341      1.496492622      0.250646921
C        4.242614563      0.459774594     -1.728528908
O        5.434756183      0.010781457      1.783661240
O        4.226287858     -3.280334841     -0.979828828
O        4.894835577      0.927113248     -2.543274014
O        1.295466652     -1.656023158      2.104431555
O        1.946429282      2.530274246      0.528020997
W        3.101014134     -0.374146307     -0.226958830
61
SCAN system 4-(W(CO)5) : Bi-W Dist = 5.026
N       -1.439675919      0.063240915      1.380777962
C       -1.024015128      1.238100134      1.975552023
C       -1.300749958      2.441514287      1.240232189
C       -0.289209125      1.315335141      3.171066089
C       -1.016932090      3.669615088      1.883123279
C        0.044450889      2.533755173      3.722165564
H        0.059566837      0.407990896      3.635660430
C       -0.361701646      3.716174219      3.091816504
H       -1.271166833      4.591434447      1.383322247
H        0.627465044      2.571291832      4.631481523
H       -0.125194870      4.674169194      3.534880210
C       -1.748810156     -1.113632353      2.018468298
C       -2.133785017     -2.211494166      1.171065019
C       -1.838743300     -1.272279164      3.417270567
C       -2.492573542     -3.432324072      1.792283125
C       -2.208631318     -2.472662189      3.976706171
H       -1.662375931     -0.429780828      4.061717438
C       -2.510720088     -3.569879464      3.158317151
H       -2.765686153     -4.271622473      1.171933398
H       -2.282287499     -2.559640408      5.051737161
H       -2.784224291     -4.518320144      3.600406112
N       -1.758768213      2.329376336     -0.031193940
N       -2.157268315     -2.007279374     -0.166908854
Bi      -1.749702348      0.157230203     -0.794543235
Si      -2.084299006      3.639480031     -1.142430179
Si      -2.528138486     -3.196316311     -1.399532004
C       -1.290314053     -4.604650649     -1.343357193
H       -1.317547102     -5.151555336     -0.401507946
H       -1.484478182     -5.316053259     -2.148872918
H       -0.275942122     -4.222784175     -1.472190157
C       -4.287353325     -3.831850249     -1.256819779
H       -4.993311230     -3.000332341     -1.297728885
H       -4.516608255     -4.505856432     -2.085109177
H       -4.469445333     -4.371931195     -0.328361891
C       -2.365466225     -2.350858287     -3.070719266
H       -3.084002144     -1.540963091     -3.207277159
H       -1.363547422     -1.956813328     -3.249687011
H       -2.562953057     -3.087029038     -3.852906212
C       -2.588401191      2.864711092     -2.779908321
H       -1.798534296      2.248531282     -3.214889374
H       -3.491609387      2.258384033     -2.697587391
H       -2.797316136      3.661366273     -3.497085313
C       -0.551343955      4.675878436     -1.454908816
H        0.264128240      4.047737104     -1.816961835
H       -0.754258029      5.434392109     -2.214136878
H       -0.195427804      5.184763325     -0.560153168
C       -3.503848198      4.707004113     -0.539768732
H       -3.283870803      5.196962448      0.408696290
H       -3.735971269      5.484909486     -1.270437097
H       -4.400702033      4.101624281     -0.397442806
C        4.604142110      0.066178907      1.000596918
C        4.121893358     -2.158018160     -0.708621783
C        2.047141238     -1.208398474      1.139384235
C        2.308611421      1.483372731      0.050167062
C        4.383458263      0.538363766     -1.794180225
O        5.411734326      0.305273888      1.786689192
O        4.636498124     -3.160557687     -0.900061178
O        5.042761256      1.031487640     -2.587353949
O        1.427102139     -1.680436222      1.973145325
O        1.828623314      2.493966865      0.274265160
W        3.229707395     -0.337084320     -0.324929119
49
SCAN system 5-(W(CO)5) : Bi-W Dist = 3.219
N       -0.211410544      1.277052342     -0.462561771
C        0.973349581      1.868433848     -0.095435000
C        2.152260182      1.417150431     -0.775417182
C        1.118907721      2.785967930      0.967917048
C        3.378107746      2.073203218     -0.516717241
C        2.332121179      3.354959946      1.245717641
H        0.277769371      2.996066644      1.606059301
C        3.454492365      3.028569769      0.461490187
H        4.262603705      1.788651911     -1.060643190
H        2.434749285      4.034245730      2.078778100
C       -1.452496297      1.792001603     -0.212365709
C       -2.574743656      0.927773133     -0.458429955
C       -1.711132735      3.133454287      0.161768956
C       -3.878784567      1.393590402     -0.160299431
C       -2.984882482      3.568593035      0.394783691
H       -0.900424194      3.838738020      0.207471878
C       -4.069868884      2.676380613      0.271865341
H       -4.723284780      0.738768482     -0.290143123
H       -3.164546625      4.601778275      0.652940695
N        1.998997221      0.348569054     -1.583660286
N       -2.287312037     -0.278221818     -0.977293539
Bi      -0.075810462     -0.695076962     -1.571356386
C        0.736161755     -3.040742962      2.993493784
C       -1.218569789     -3.327381344      0.951022006
C       -0.898410674     -0.667605255      2.156974622
C        1.974223259     -0.817468252      1.679422318
C        1.631632321     -3.316762344      0.269539607
O        0.946298040     -3.608281857      3.969927939
O       -2.083668756     -4.053153762      0.781158755
O        2.331907920     -4.001799227     -0.319575432
O       -1.599621860      0.145958727      2.554909034
O        2.869181052     -0.138286186      1.895060459
W        0.371903654     -2.054238563      1.311810292
C       -3.281509085     -1.207656038     -1.298676641
F       -4.176653678     -0.755459262     -2.204512202
F       -2.695241549     -2.298036872     -1.845024634
F       -3.987493449     -1.628065137     -0.231310784
C       -5.450567999      3.184773897      0.590346964
F       -5.761749093      4.257160588     -0.169258931
F       -6.402622959      2.260649970      0.389879805
F       -5.536643441      3.581999211      1.877041974
C        4.757401895      3.722155510      0.757268519
F        4.663517385      5.049191818      0.518238626
F        5.103464766      3.585348374      2.053451148
F        5.774316523      3.254499878      0.016527793
C        3.077061455     -0.268546341     -2.216902358
F        3.697868391      0.516631515     -3.123568727
F        4.031525230     -0.707056477     -1.368680970
F        2.620969934     -1.357484109     -2.883596899
49
SCAN system 5-(W(CO)5) : Bi-W Dist = 3.419
N       -0.229000396      1.249975930     -0.434548715
C        0.962646442      1.822632498     -0.049566445
C        2.122272236      1.446044038     -0.800100125
C        1.127934956      2.648063809      1.081933578
C        3.347816582      2.091945617     -0.523847905
C        2.344748935      3.205839914      1.372723885
H        0.302549154      2.793077426      1.757889779
C        3.445195779      2.960561496      0.532062853
H        4.218697868      1.864811100     -1.114740980
H        2.465219311      3.813916432      2.256857886
C       -1.468582227      1.750442667     -0.140079568
C       -2.593758053      0.916402172     -0.457356254
C       -1.718844435      3.057877192      0.340546727
C       -3.896698275      1.370046248     -0.144874443
C       -2.992241750      3.484182384      0.595892212
H       -0.903161628      3.749176358      0.455261242
C       -4.082735300      2.617480010      0.386016811
H       -4.745381634      0.736783009     -0.338977716
H       -3.165150946      4.493393778      0.939376931
N        1.951399844      0.445003670     -1.692591423
N       -2.306441794     -0.254217280     -1.059005915
Bi      -0.102852478     -0.627355504     -1.672067283
C        0.816848585     -3.046611538      3.055376301
C       -1.285562042     -3.234285837      1.119342176
C       -0.686385755     -0.602843485      2.268672827
C        2.126893012     -0.958415670      1.588018061
C        1.510903706     -3.477286146      0.293225581
O        1.046002443     -3.597452774      4.038001301
O       -2.219033884     -3.880137673      0.995819506
O        2.115316201     -4.234692780     -0.312809901
O       -1.301549545      0.260343565      2.702890277
O        3.075170705     -0.331784081      1.714124174
W        0.421219798     -2.091872591      1.372347110
C       -3.299495291     -1.163299342     -1.435892831
F       -4.173584979     -0.669491242     -2.340599127
F       -2.708413829     -2.236280300     -2.013070161
F       -4.028967187     -1.621402795     -0.401037507
C       -5.463379380      3.112124740      0.725285046
F       -5.752367838      4.248599558      0.055457776
F       -6.420890686      2.218604192      0.431727671
F       -5.567444203      3.399023477      2.039755511
C        4.750597205      3.639866331      0.848648434
F        4.640879711      4.981342299      0.723224429
F        5.134426398      3.399931545      2.119038963
F        5.749876472      3.244935000      0.043995796
C        3.011305890     -0.092244061     -2.420671583
F        3.581265242      0.782455768     -3.277337052
F        4.008230318     -0.586139476     -1.655164304
F        2.545645257     -1.126995666     -3.163890975
49
SCAN system 5-(W(CO)5) : Bi-W Dist = 3.619
N        0.235034075      1.246033030      0.397660827
C       -0.964169415      1.791448083     -0.011936122
C       -2.107954288      1.487137827      0.791654456
C       -1.149109455      2.520883466     -1.203535864
C       -3.336268876      2.112386676      0.487838981
C       -2.370735243      3.058667783     -1.515462039
H       -0.337551054      2.605932304     -1.905705389
C       -3.453916091      2.889256979     -0.636410785
H       -4.195488684      1.939566383      1.113185199
H       -2.506337442      3.592864278     -2.444037933
C        1.473372339      1.726383095      0.056588627
C        2.602834501      0.933903122      0.450288034
C        1.715633917      2.985021656     -0.541208094
C        3.903009243      1.367120427      0.106026483
C        2.987674422      3.395818250     -0.831208868
H        0.896105578      3.656326389     -0.724482284
C        4.083135887      2.562504844     -0.537516553
H        4.755404251      0.761257986      0.361836057
H        3.153474121      4.369216516     -1.268715155
N       -1.920662584      0.563417134      1.764728336
N        2.320315764     -0.182466136      1.155272253
Bi       0.123287186     -0.516133559      1.778952092
C       -0.876312762     -3.113766247     -3.062183107
C        1.332171445     -3.225976166     -1.219225440
C        0.544971073     -0.640433061     -2.337993988
C       -2.201721850     -1.105146467     -1.493645119
C       -1.413329772     -3.631759335     -0.282562659
O       -1.128775290     -3.656111543     -4.044473668
O        2.308613009     -3.812013511     -1.138275080
O       -1.950896068     -4.432341541      0.330265871
O        1.095164597      0.241387906     -2.819162689
O       -3.174153838     -0.507375676     -1.557476067
W       -0.443932086     -2.175917051     -1.386296752
C        3.315891319     -1.052709764      1.607068442
F        4.192841210     -0.482155617      2.462059594
F        2.728261151     -2.073134954      2.277829710
F        4.041937321     -1.599719757      0.613432321
C        5.461619866      3.033698555     -0.915613169
F        5.739388708      4.230503813     -0.354873672
F        6.424170527      2.179069360     -0.534543635
F        5.571372815      3.196095115     -2.250895117
C       -4.764297604      3.543794730     -0.982447197
F       -4.650237682      4.890775729     -0.974353960
F       -5.175835576      3.197857275     -2.219447171
F       -5.747141684      3.222312672     -0.126168556
C       -2.964932500      0.100835783      2.562355616
F       -3.508710279      1.051559862      3.352324114
F       -3.983784446     -0.451015653      1.868035906
F       -2.487293940     -0.868801620      3.382706826
49
SCAN system 5-(W(CO)5) : Bi-W Dist = 3.819
N        0.273459752      1.296013292      0.349711548
C       -0.922150095      1.821634470     -0.097732688
C       -2.062412235      1.607977039      0.738241951
C       -1.106513861      2.445210061     -1.347492713
C       -3.285324453      2.217224098      0.387634506
C       -2.324601570      2.967804345     -1.698782268
H       -0.298848089      2.458488177     -2.059013330
C       -3.403149472      2.890346025     -0.802327961
H       -4.141758142      2.111880254      1.031562783
H       -2.460157202      3.419008914     -2.670430544
C        1.516831021      1.724433606     -0.043814818
C        2.636259982      0.948579324      0.403523053
C        1.772648532      2.923483634     -0.747151179
C        3.939110244      1.327124152      0.011944589
C        3.048532451      3.285416001     -1.084421769
H        0.962217809      3.590861872     -0.979289067
C        4.132718737      2.461072149     -0.732469156
H        4.783883513      0.730114317      0.310503218
H        3.225292998      4.215005799     -1.605053864
N       -1.876318060      0.774610715      1.792224386
N        2.341013473     -0.098449723      1.206786600
Bi       0.148382888     -0.329716056      1.873728795
C       -1.009616215     -3.234408606     -2.980386063
C        1.234250370     -3.443916758     -1.185812659
C        0.482481061     -0.836561496     -2.270229137
C       -2.246185969     -1.222305252     -1.353754468
C       -1.504904424     -3.801805682     -0.201918692
O       -1.296680585     -3.746261121     -3.970017370
O        2.200178240     -4.050386165     -1.136971187
O       -2.052074758     -4.604110888      0.399382770
O        1.037484276      0.025293614     -2.780969321
O       -3.199305633     -0.592604963     -1.394704849
W       -0.519704447     -2.349045855     -1.297847950
C        3.323785056     -0.950898707      1.714370242
F        4.234319710     -0.333132424      2.498169591
F        2.726478352     -1.893932253      2.483844234
F        4.013711007     -1.603099612      0.757915173
C        5.514447630      2.873284292     -1.163022054
F        5.816155393      4.112103578     -0.717584988
F        6.467558828      2.042041028     -0.712221247
F        5.615171228      2.910249969     -2.508538819
C       -4.708986411      3.524987242     -1.198232979
F       -4.582607771      4.866321919     -1.309920600
F       -5.131409029      3.075471277     -2.397882565
F       -5.690054042      3.290211934     -0.312070112
C       -2.916835051      0.406726163      2.641848623
F       -3.438863115      1.437099355      3.341254784
F       -3.951434253     -0.195688159      2.015573169
F       -2.442859456     -0.485718038      3.547914375
49
SCAN system 5-(W(CO)5) : Bi-W Dist = 4.019
N       -0.341829452     -1.367875563      0.292369372
C        0.841363250     -1.888780184     -0.194043476
C        1.983162121     -1.776370765      0.657996983
C        1.013334214     -2.411205660     -1.490557899
C        3.191789728     -2.382365500      0.259115873
C        2.219750390     -2.932721481     -1.883393689
H        0.206430457     -2.347651473     -2.200403141
C        3.297292326     -2.956184671     -0.983561115
H        4.048557329     -2.352135721      0.910506079
H        2.346376155     -3.305503569     -2.888941060
C       -1.594882548     -1.720001746     -0.147990239
C       -2.690550922     -0.936037294      0.337428814
C       -1.882066512     -2.854244495     -0.939135626
C       -3.998925265     -1.232708347     -0.100240988
C       -3.164872069     -3.140208705     -1.322912430
H       -1.092530352     -3.533633469     -1.206773899
C       -4.222532816     -2.301571247     -0.929168573
H       -4.825616018     -0.626180201      0.228352154
H       -3.367080221     -4.021822236     -1.913130275
N        1.811685938     -1.030542529      1.779870743
N       -2.367751212      0.036256050      1.223155110
Bi      -0.180994494      0.116604736      1.938230210
C        1.186628122      3.310508528     -2.873082147
C       -1.001903986      3.800397541     -1.079006169
C       -0.479188520      1.099176289     -2.069527023
C        2.278221830      1.285659939     -1.182725968
C        1.772115651      3.970562423     -0.137515175
O        1.501146736      3.747153843     -3.890299993
O       -1.909154037      4.492823325     -1.062354549
O        2.397236968      4.756230826      0.406281654
O       -1.098196782      0.279365899     -2.575084975
O        3.178324813      0.582724166     -1.224738938
W        0.650262000      2.553451680     -1.147417146
C       -3.325195313      0.882788833      1.782593889
F       -4.274537710      0.243123079      2.500157710
F       -2.706916786      1.737981072      2.635038111
F       -3.972338871      1.637994619      0.871412580
C       -5.610468430     -2.624764664     -1.411435317
F       -5.966223711     -3.883115883     -1.073057688
F       -6.540294241     -1.796747264     -0.908328514
F       -5.689969903     -2.549082792     -2.757078027
C        4.588214404     -3.587324851     -1.429625785
F        4.432264810     -4.912765161     -1.646146594
F        5.021938661     -3.055121237     -2.591122221
F        5.574251539     -3.445104761     -0.529139677
C        2.854695883     -0.767550962      2.663714756
F        3.345283940     -1.869323924      3.270960995
F        3.909953107     -0.138785200      2.099568945
F        2.397869335      0.053138392      3.643998147
49
SCAN system 5-(W(CO)5) : Bi-W Dist = 4.219
N       -0.411291375     -1.416060326      0.223868964
C        0.761142096     -1.932274320     -0.296479491
C        1.896248991     -1.930117923      0.570231878
C        0.930429602     -2.345545876     -1.631486797
C        3.090524783     -2.533577899      0.129743149
C        2.125529322     -2.867245322     -2.059602833
H        0.132106984     -2.198816667     -2.338786695
C        3.192675571     -3.000181526     -1.158073188
H        3.941084075     -2.585371652      0.787909469
H        2.250264867     -3.156613729     -3.092513960
C       -1.671105239     -1.685893097     -0.259166145
C       -2.744126943     -0.905213777      0.275246783
C       -1.985711697     -2.739506696     -1.143891767
C       -4.054850834     -1.116248606     -0.199755415
C       -3.272562815     -2.945333362     -1.566843562
H       -1.216610246     -3.422801527     -1.457452571
C       -4.304833637     -2.104474418     -1.117941444
H       -4.864276120     -0.509246317      0.168605926
H       -3.496464588     -3.766757214     -2.231406577
N        1.733768292     -1.279009769      1.752845661
N       -2.398049255     -0.020753803      1.243885100
Bi      -0.222326413     -0.087538088      1.985108435
C        1.378376027      3.362992327     -2.747234272
C       -0.762549178      4.097227877     -0.992425892
C       -0.442553579      1.329002731     -1.887822373
C        2.316515742      1.335436468     -0.986768458
C        2.016501346      4.092893386     -0.048377913
O        1.725610496      3.732571835     -3.780271343
O       -1.609530704      4.861657751     -1.017954990
O        2.703598845      4.854083108      0.453164641
O       -1.110271549      0.551016394     -2.396342659
O        3.165088503      0.570949443     -1.014968314
W        0.786476457      2.722091473     -0.995870307
C       -3.331705251      0.808479118      1.862601256
F       -4.314146098      0.147334588      2.513304060
F       -2.695616206      1.566457792      2.791921174
F       -3.939739436      1.663000360      1.012665334
C       -5.695568069     -2.332938228     -1.643200664
F       -6.099440379     -3.603959008     -1.428219232
F       -6.604219382     -1.522991173     -1.075287641
F       -5.754457559     -2.129687597     -2.977040076
C        4.469801998     -3.626301401     -1.647709784
F        4.278668468     -4.920202218     -1.990403912
F        4.935651018     -3.000954654     -2.749302296
F        5.447714146     -3.599659972     -0.727403871
C        2.772230488     -1.128553564      2.666452190
F        3.221110381     -2.294372849      3.179478949
F        3.854819188     -0.486504396      2.171868845
F        2.329022317     -0.382544879      3.711294147
49
SCAN system 5-(W(CO)5) : Bi-W Dist = 4.419
N       -0.485419053     -1.438624444      0.141639053
C        0.676240369     -1.952072429     -0.408139066
C        1.793544154     -2.076766697      0.471115921
C        0.853649159     -2.244886309     -1.772926350
C        2.972117669     -2.681352233     -0.006299326
C        2.036309509     -2.770828698     -2.231322967
H        0.073456152     -2.003473532     -2.474567757
C        3.080919686     -3.028565006     -1.331425834
H        3.807811314     -2.827911048      0.656654461
H        2.167937058     -2.968286955     -3.284862481
C       -1.747424240     -1.615848022     -0.381570135
C       -2.799305842     -0.848136190      0.207583535
C       -2.084750394     -2.571887686     -1.362220245
C       -4.108774524     -0.967252930     -0.299045472
C       -3.372037025     -2.691539954     -1.818209106
H       -1.335453402     -3.251172412     -1.728157426
C       -4.380371043     -1.858856798     -1.306815387
H       -4.901723877     -0.367086553      0.113749825
H       -3.613838748     -3.440084456     -2.558324344
N        1.632862658     -1.532446512      1.708317512
N       -2.435574802     -0.067621444      1.258307826
Bi      -0.277739737     -0.287883007      2.014890002
C        1.584871573      3.396866550     -2.600399227
C       -0.481309463      4.365156668     -0.878500910
C       -0.393639609      1.556552123     -1.702834707
C        2.355092234      1.354721804     -0.788120611
C        2.289719264      4.155452191      0.067105496
O        1.960703310      3.705029746     -3.643471086
O       -1.257709326      5.199435293     -0.935399106
O        3.042642708      4.873438824      0.536302621
O       -1.116257073      0.832579437     -2.215020604
O        3.141393004      0.526308050     -0.804521930
W        0.944036337      2.862618725     -0.832395813
C       -3.348162135      0.732995687      1.940289239
F       -4.362637784      0.051541864      2.517102495
F       -2.699944876      1.380567879      2.942817125
F       -3.915352831      1.684146283      1.166810963
C       -5.770037596     -1.987369080     -1.866743656
F       -6.222012118     -3.257306105     -1.776087655
F       -6.658474867     -1.201090007     -1.236409413
F       -5.803100061     -1.659401426     -3.176746807
C        4.342815334     -3.654001713     -1.859043068
F        4.110512343     -4.899181181     -2.332187326
F        4.855487544     -2.942201162     -2.885250048
F        5.302081392     -3.757198685     -0.924339301
C        2.657460939     -1.511255609      2.648119373
F        3.052314481     -2.737412742      3.054407906
F        3.774154583     -0.868235929      2.235796632
F        2.223051398     -0.851084766      3.753235148
49
SCAN system 5-(W(CO)5) : Bi-W Dist = 4.619
N       -0.563195938     -1.443865945      0.051466192
C        0.588287935     -1.952233299     -0.526324984
C        1.678589393     -2.213419313      0.355938376
C        0.783519944     -2.115286568     -1.909635588
C        2.841051577     -2.817968865     -0.157941946
C        1.953371030     -2.644723113     -2.397581463
H        0.029276731     -1.772544814     -2.597420488
C        2.965683932     -3.035627406     -1.509653790
H        3.654739916     -3.066268885      0.502132058
H        2.099438767     -2.742860093     -3.463090437
C       -1.821816507     -1.517573986     -0.506974030
C       -2.854297413     -0.772335253      0.140329340
C       -2.176232440     -2.356299287     -1.583423744
C       -4.158031401     -0.791164438     -0.391919783
C       -3.459376671     -2.380617099     -2.067226690
H       -1.446037159     -3.023195974     -2.006303042
C       -4.445293154     -1.566838271     -1.488182423
H       -4.935553650     -0.205933560      0.068870831
H       -3.714674531     -3.041033480     -2.882862930
N        1.512651050     -1.787186619      1.639074140
N       -2.479400203     -0.112558118      1.268977097
Bi      -0.346294121     -0.489590557      2.026284775
C        1.823125692      3.403230965     -2.423941898
C       -0.178799996      4.591723378     -0.771520849
C       -0.309401471      1.762955063     -1.522478400
C        2.397106791      1.361289952     -0.549165332
C        2.551707512      4.181654403      0.227301208
O        2.238790187      3.649059198     -3.468367922
O       -0.879799511      5.486429812     -0.870752696
O        3.357295734      4.849335859      0.682639710
O       -1.075148467      1.091786858     -2.043149125
O        3.116543370      0.474216371     -0.537653610
W        1.114210215      2.977143265     -0.653570945
C       -3.373219736      0.650407523      2.014271922
F       -4.421281736     -0.044883227      2.509194999
F       -2.718952394      1.173611949      3.083841803
F       -3.894153991      1.693663536      1.331043239
C       -5.828672552     -1.584504853     -2.076618528
F       -6.325811823     -2.839629678     -2.130812628
F       -6.700465611     -0.839656654     -1.376091569
F       -5.829443034     -1.115443198     -3.343728688
C        4.210991460     -3.662230420     -2.073456164
F        3.939790766     -4.851896018     -2.656384592
F        4.767567920     -2.885250048     -3.027269580
F        5.150557837     -3.883778942     -1.139059849
C        2.513068576     -1.908124258      2.596139879
F        2.842459718     -3.186079377      2.885320958
F        3.668363584     -1.281112190      2.274358307
F        2.081774302     -1.341326211      3.753511907
49
SCAN system 5-(W(CO)5) : Bi-W Dist = 4.819
N        0.643676389     -1.426274506      0.049136753
C       -0.499109927     -1.927099496      0.652540108
C       -1.547819111     -2.339911197     -0.221424165
C       -0.727175267     -1.946216024      2.039744928
C       -2.694691204     -2.941948216      0.327993584
C       -1.884817705     -2.477270794      2.555603844
H       -0.010349649     -1.492920676      2.703248000
C       -2.850093629     -3.014090950      1.692591423
H       -3.475244580     -3.303050833     -0.319924160
H       -2.057263341     -2.465164806      3.621627708
C        1.890678872     -1.383436020      0.638206813
C        2.908014724     -0.672753620     -0.067977051
C        2.251458162     -2.081352018      1.808378580
C        4.198988133     -0.580908559      0.485911717
C        3.523388068     -1.999689914      2.316166485
H        1.537726114     -2.725664478      2.290150544
C        4.490768530     -1.217554298      1.667788356
H        4.964302791     -0.020231505     -0.023334600
H        3.784107348     -2.553715210      3.205936753
N       -1.364173968     -2.048707074     -1.540296857
N        2.532950824     -0.155281772     -1.269863469
Bi       0.434375145     -0.697475194     -2.016499230
C       -2.068117295      3.379858264      2.217904091
C       -0.165654175      4.783842237      0.619646450
C        0.212055611      1.964017018      1.319110821
C       -2.433430576      1.337880738      0.297196527
C       -2.837528844      4.148839063     -0.421805598
O       -2.516084358      3.563694970      3.261649592
O        0.448492535      5.736452833      0.749458921
O       -3.697483150      4.750617314     -0.869139764
O        1.025715904      1.358160927      1.846640741
O       -3.070693336      0.390618007      0.261096584
W       -1.303757801      3.060500324      0.448651818
C        3.413415510      0.555975843     -2.078437839
F        4.498074880     -0.146378894     -2.475241399
F        2.764200224      0.933161215     -3.210947532
F        3.879955107      1.688218302     -1.505464293
C        5.859518823     -1.112618450      2.280252812
F        6.399737884     -2.332328087      2.494787619
F        6.720926249     -0.424133978      1.512103880
F        5.814616017     -0.495678212      3.481798440
C       -4.081084796     -3.635701706      2.291847615
F       -3.772686645     -4.736654443      3.014027978
F       -4.704219582     -2.785359376      3.135997513
F       -4.979436202     -4.008795479      1.364978846
C       -2.325784281     -2.329566311     -2.502687177
F       -2.577826642     -3.648310412     -2.656730674
F       -3.523082204     -1.737769931     -2.282692319
F       -1.889479756     -1.869538770     -3.704873639
49
SCAN system 5-(W(CO)5) : Bi-W Dist = 5.019
N        0.726756158     -1.386383008      0.155695059
C       -0.408450222     -1.879799517      0.781135471
C       -1.399756904     -2.453232388     -0.068253282
C       -0.684770177     -1.749825117      2.152952875
C       -2.530568468     -3.053232074      0.514680438
C       -1.829683256     -2.284052834      2.694563143
H       -0.017387177     -1.181956545      2.778985965
C       -2.731712974     -2.973762352      1.873452036
H       -3.265572383     -3.533939333     -0.108363859
H       -2.040213250     -2.158388054      3.746329914
C        1.952241236     -1.214035270      0.767362575
C        2.958290797     -0.545475908      0.006879304
C        2.306974147     -1.749472156      2.021531176
C        4.227767437     -0.331969293      0.575351668
C        3.559215484     -1.550322120      2.546652811
H        1.607185919     -2.362905536      2.560577052
C        4.511796446     -0.809570281      1.832190498
H        4.983320363      0.198006485      0.020703002
H        3.816046371     -1.981254966      3.503193077
N       -1.185121025     -2.306721729     -1.407015100
N        2.595376806     -0.187141947     -1.256288485
Bi       0.543969870     -0.904058583     -1.980036800
C       -2.297011327      3.268478625      1.999543861
C       -0.582869160      4.946219746      0.452833376
C        0.120711681      2.166625757      1.043612678
C       -2.445736063      1.279702991      0.001456825
C       -3.174076578      4.050781990     -0.600554264
O       -2.753402891      3.356962882      3.051992741
O       -0.082200806      5.957372163      0.620451858
O       -4.102342904      4.568080797     -1.015482145
O        1.000978984      1.645197250      1.553609898
O       -2.973771877      0.269158599     -0.070285322
W       -1.516869121      3.110851010      0.215731277
C        3.468395439      0.462611514     -2.121957905
F        4.591504828     -0.233088820     -2.409165153
F        2.836809692      0.678177687     -3.305671318
F        3.873391192      1.673008160     -1.674870864
C        5.856035249     -0.569909609      2.460201123
F        6.437631738     -1.728335229      2.841691881
F        6.712670555      0.052832527      1.632631407
F        5.751228520      0.191195973      3.572340139
C       -3.948755558     -3.590159653      2.505317717
F       -3.608242698     -4.562392671      3.381320381
F       -4.660493137     -2.678025296      3.202713534
F       -4.780062853     -4.141507312      1.604999888
C       -2.091821261     -2.757173808     -2.357248631
F       -2.259780003     -4.098558228     -2.362173684
F       -3.330073798     -2.221442170     -2.245218633
F       -1.639586384     -2.413275272     -3.592121843
51
SCAN system 6-(W(CO)5) : Bi-W Dist = 3.172
N       -0.795658211      1.545582279     -0.302041144
C        0.193116887      2.380961064      0.102821256
C        1.434892157      2.320996285     -0.642645022
C        0.149131145      3.205051969      1.254269145
C        2.472829938      3.236753390     -0.317571967
C        1.187702881      4.026219169      1.582005020
H       -0.690213824      3.129544196      1.924419213
C        2.344917214      4.074632537      0.762474035
H        3.378740113      3.216313390     -0.897644955
H        1.169290158      4.622993520      2.481831243
C       -2.102668336      1.597944897      0.043070795
C       -2.915451252      0.447845881     -0.306622232
C       -2.756135033      2.720490183      0.614473213
C       -4.285369439      0.429215137      0.080504264
C       -4.080474125      2.690086304      0.933373945
H       -2.210329977      3.638991071      0.745740921
C       -4.844760592      1.515137124      0.705396977
H       -4.869488516     -0.448737015     -0.133863852
H       -4.579903146      3.556907213      1.340268915
N        1.542308259      1.377289097     -1.564155342
N       -2.328411117     -0.524497205     -0.981415830
Bi      -0.154148274     -0.184372233     -1.679512278
C        1.750092352     -2.938970006      2.246242061
C       -0.516036190     -3.225734332      0.492189876
C       -0.209799200     -0.731791809      1.936962301
C        2.519113368     -0.484028904      0.932931023
C        2.156878312     -2.880659965     -0.647962195
O        2.174113086     -3.552885995      3.123740180
O       -1.375316324     -3.976461162      0.367743792
O        2.787534294     -3.417994481     -1.442339268
O       -0.909594836     -0.075867084      2.564870267
O        3.363701425      0.284603166      1.038089126
W        1.015911308     -1.875106244      0.736217848
C        2.775443123      1.173849020     -2.287131058
H        3.621825091      1.022573120     -1.610723998
H        2.684281229      0.286817244     -2.915100408
H        3.006018351      2.018740295     -2.943690267
C       -3.065532270     -1.687137193     -1.419081928
H       -2.412485211     -2.328469327     -2.010579324
H       -3.418253249     -2.281685295     -0.572315249
H       -3.927730287     -1.417834128     -2.037507037
O        3.287304105      4.954213498      1.169164214
C        4.508010183      5.015787504      0.447000256
H        5.029366192      4.056551080      0.476940046
H        4.335686258      5.304494440     -0.592476902
H        5.109900620      5.773380409      0.939898171
O       -6.129923634      1.591124331      1.115447961
C       -6.970154445      0.464564178      0.913120214
H       -7.075398275      0.238990204     -0.150596966
H       -6.581375329     -0.413018080      1.434250265
H       -7.937817488      0.734483205      1.325167254
51
SCAN system 6-(W(CO)5) : Bi-W Dist = 3.372
N        0.841578096      1.539672427      0.266151285
C       -0.145769282      2.369358323     -0.160578836
C       -1.357251271      2.388067385      0.632726124
C       -0.130425258      3.109715396     -1.367132069
C       -2.394171445      3.292399024      0.278573192
C       -1.168246621      3.924479551     -1.715903797
H        0.680975976      2.971331311     -2.060751148
C       -2.294618387      4.048514994     -0.864158090
H       -3.278732492      3.328125897      0.890013161
H       -1.172079451      4.456760425     -2.655490283
C        2.139345082      1.543103613     -0.121745693
C        2.946239314      0.413328707      0.296998085
C        2.791270815      2.604343714     -0.800364185
C        4.303256159      0.340298543     -0.124002105
C        4.106036032      2.526712883     -1.152246946
H        2.255241779      3.517538543     -0.992924906
C        4.860518433      1.363492917     -0.849980902
H        4.880690669     -0.526716575      0.145968252
H        4.604232070      3.349109891     -1.644024064
N       -1.440768141      1.518651390      1.630134220
N        2.364642296     -0.491108767      1.067346278
Bi       0.214832204     -0.074696015      1.770292106
C       -1.870979719     -2.956960974     -2.226603235
C        0.535269137     -3.153733947     -0.596308146
C       -0.014094107     -0.687228735     -1.990527210
C       -2.654733030     -0.562844035     -0.756611810
C       -2.102555621     -3.038418286      0.665203319
O       -2.319297626     -3.562550360     -3.098815403
O        1.461291752     -3.826444174     -0.514560844
O       -2.656962983     -3.655339473      1.457472150
O        0.608459114      0.002246357     -2.661831943
O       -3.513180239      0.197632886     -0.751755021
W       -1.099051933     -1.910881801     -0.734586923
C       -2.646607514      1.396263805      2.415052250
H       -3.522221232      1.204530188      1.787926409
H       -2.541582234      0.563063114      3.111212438
H       -2.837700298      2.296222853      3.008084259
C        3.089157389     -1.638301541      1.562409057
H        2.441070307     -2.219126490      2.219211158
H        3.399065282     -2.298909485      0.748369345
H        3.977173434     -1.348985522      2.133466981
O       -3.241145561      4.909927183     -1.300337200
C       -4.435473741      5.038601923     -0.544030725
H       -4.967498493      4.086423136     -0.487081199
H       -4.224979732      5.399130383      0.465595015
H       -5.046226838      5.766380981     -1.069909083
O        6.135135501      1.384810822     -1.298919005
C        6.965028305      0.265666029     -1.026193222
H        7.096232513      0.126510934      0.049437326
H        6.550603672     -0.645717425     -1.462766039
H        7.924787557      0.485423287     -1.484044257
51
SCAN system 6-(W(CO)5) : Bi-W Dist = 3.572
N        0.948207841      1.510872485      0.216828261
C       -0.008517108      2.368911169     -0.230333923
C       -1.183027600      2.508544111      0.602586834
C        0.000006350      3.026832480     -1.482630295
C       -2.187706591      3.436629987      0.221799881
C       -1.008372648      3.870952214     -1.851085301
H        0.776590368      2.801213526     -2.192803097
C       -2.094953990      4.108022034     -0.974194148
H       -3.045654785      3.559418159      0.859369035
H       -1.018658796      4.340526113     -2.823480246
C        2.232569180      1.420680573     -0.208808051
C        2.996034893      0.284784674      0.267434011
C        2.913323960      2.396096591     -0.980018273
C        4.332998038      0.111920988     -0.184761178
C        4.211788930      2.226828136     -1.361827067
H        2.416816527      3.318975893     -1.224725179
C        4.917703972      1.052294889     -0.997147211
H        4.875486211     -0.762148062      0.131257125
H        4.732885114      2.985641852     -1.926683033
N       -1.268030399      1.717659078      1.666233104
N        2.394614366     -0.530557343      1.120458211
Bi       0.292356142      0.041572165      1.839878385
C       -2.105200978     -2.935394355     -2.174563945
C        0.345427329     -3.200798971     -0.580484158
C       -0.173173784     -0.747201980     -2.003515337
C       -2.751617976     -0.497916103     -0.662963841
C       -2.278044556     -3.029302679      0.704431229
O       -2.594866679     -3.523058391     -3.037349348
O        1.265430552     -3.880249859     -0.492397843
O       -2.840299616     -3.641945468      1.493598023
O        0.450872246     -0.091001024     -2.705305442
O       -3.557766068      0.315561623     -0.609188849
W       -1.263818678     -1.922698329     -0.705934092
C       -2.448824342      1.713726762      2.497683277
H       -3.354936662      1.513856515      1.917745230
H       -2.354341331      0.935300679      3.256166258
H       -2.578773340      2.665848928      3.021844455
C        3.068358606     -1.687944718      1.660943978
H        2.415842311     -2.181991477      2.381641057
H        3.300247781     -2.417234577      0.879722251
H        3.997374247     -1.421842646      2.175232295
O       -3.015990167      4.984358080     -1.436110852
C       -4.174343290      5.220901898     -0.650926117
H       -4.747488818      4.301648519     -0.511044991
H       -3.910959073      5.637543784      0.324154932
H       -4.769932284      5.940663921     -1.204574110
O        6.178325361      0.976638947     -1.479998167
C        6.960623434     -0.159894081     -1.146655130
H        7.115399313     -0.227887007     -0.067251020
H        6.491017785     -1.078680196     -1.504952050
H        7.916632406     -0.021966677     -1.642791081
51
SCAN system 6-(W(CO)5) : Bi-W Dist = 3.772
N        1.053455375      1.475547258      0.160643925
C        0.129509252      2.357621172     -0.314908089
C       -0.997736715      2.628606491      0.547949812
C        0.124447143      2.921865410     -1.611034096
C       -1.960391095      3.587559276      0.138578292
C       -0.846898974      3.799656164     -2.003142267
H        0.856163280      2.599194290     -2.331277141
C       -1.878427889      4.166052141     -1.106512803
H       -2.781447698      3.809658143      0.797600821
H       -0.868406854      4.199542181     -3.006036343
C        2.316465470      1.283236837     -0.299326994
C        3.038230428      0.151194936      0.242754242
C        3.016680214      2.154861088     -1.169729904
C        4.345856516     -0.130338473     -0.237312183
C        4.289727743      1.884583808     -1.580712240
H        2.559731426      3.080237048     -1.474213202
C        4.947310381      0.707566075     -1.145033202
H        4.854328646     -1.004060383      0.131886846
H        4.825950458      2.565322184     -2.225296167
N       -1.085054665      1.920036038      1.670506210
N        2.427239202     -0.559037134      1.181604113
Bi       0.378875035      0.170206158      1.900313073
C       -2.342423201     -2.888782307     -2.113298978
C        0.075558044     -3.330155291     -0.500155052
C       -0.246863833     -0.866638872     -1.970425354
C       -2.788538144     -0.381621994     -0.624814924
C       -2.540298979     -2.944297233      0.753308156
O       -2.875550229     -3.443527283     -2.972458459
O        0.941983129     -4.072847093     -0.389923198
O       -3.158933113     -3.507750351      1.536199966
O        0.424385337     -0.274627117     -2.684753256
O       -3.514440210      0.503405259     -0.571987159
W       -1.429562813     -1.932779155     -0.656466074
C       -2.232641677      2.044188429      2.538185975
H       -3.169897137      1.858866323      2.004169929
H       -2.154635129      1.316313061      3.347148231
H       -2.289511827      3.036412175      2.997041388
C        3.058066108     -1.708599035      1.786474346
H        2.410764326     -2.106217528      2.569061350
H        3.218275050     -2.508140349      1.057068068
H        4.021268187     -1.458869178      2.242909303
O       -2.764194932      5.065114232     -1.594997909
C       -3.868090953      5.432636299     -0.782887048
H       -4.491580817      4.565835498     -0.552285890
H       -3.535096644      5.898924536      0.147483287
H       -4.441816989      6.149348673     -1.363037295
O        6.182806434      0.522238677     -1.663647015
C        6.914325717     -0.627333279     -1.267167840
H        7.109548729     -0.618423521     -0.192155901
H        6.380853665     -1.543135363     -1.531692964
H        7.855412419     -0.585299671     -1.807367322
51
SCAN system 6-(W(CO)5) : Bi-W Dist = 3.972
N        1.204088854      1.373891250      0.081680096
C        0.337552642      2.300721918     -0.422763938
C       -0.698274781      2.756898107      0.473055885
C        0.304887589      2.751565058     -1.760765857
C       -1.581311798      3.777801143      0.037256195
C       -0.597152713      3.692833798     -2.174641205
H        0.954662745      2.296582164     -2.488451251
C       -1.523343605      4.240231149     -1.257429921
H       -2.330865970      4.139437700      0.719369902
H       -0.642275657      4.009604062     -3.206045234
C        2.423121144      1.036458202     -0.416709092
C        3.081695989     -0.095321756      0.197110058
C        3.143066792      1.767165727     -1.392862254
C        4.344127164     -0.516017669     -0.299713823
C        4.373696001      1.363587639     -1.825748294
H        2.741031785      2.692123636     -1.767525038
C        4.964517108      0.187542534     -1.304517171
H        4.805373401     -1.387433425      0.131766193
H        4.926291990      1.938700649     -2.553995145
N       -0.786467461      2.149229055      1.655654322
N        2.459351265     -0.671964617      1.219477328
Bi       0.511628144      0.285032858      1.946082142
C       -2.721852814     -2.647437793     -2.038846385
C       -0.486580597     -3.557724263     -0.425939001
C       -0.293299136     -1.044293200     -1.868280386
C       -2.741884290     -0.112016769     -0.577178917
C       -2.968652087     -2.665083737      0.820217327
O       -3.337768035     -3.091067718     -2.907353253
O        0.186819678     -4.480256424     -0.337127183
O       -3.693840823     -3.104928987      1.590194038
O        0.478804867     -0.583588841     -2.576512166
O       -3.320508390      0.875697329     -0.557203005
W       -1.670356982     -1.877611369     -0.572037960
C       -1.856776602      2.466076578      2.571432064
H       -2.841005539      2.345398765      2.107474324
H       -1.805043705      1.799411672      3.433608385
H       -1.779946945      3.491210916      2.947871297
C        3.042923702     -1.795809033      1.913301199
H        2.399941593     -2.080292076      2.747154366
H        3.137851750     -2.667667710      1.258923259
H        4.033067252     -1.562463562      2.318230276
O       -2.343767841      5.187081651     -1.771521914
C       -3.346283026      5.736753934     -0.932118207
H       -4.039268151      4.964586430     -0.590017816
H       -2.905583155      6.238363695     -0.067089092
H       -3.880991236      6.462067027     -1.538379118
O        6.161074712     -0.137488187     -1.847273108
C        6.825527657     -1.295591009     -1.367855983
H        7.065381479     -1.201335016     -0.305960760
H        6.218891030     -2.190527106     -1.524635327
H        7.744221696     -1.373976976     -1.941622236
51
SCAN system 6-(W(CO)5) : Bi-W Dist = 4.172
N        1.332007929      1.266316394      0.001290134
C        0.514385157      2.225271296     -0.530364194
C       -0.410445220      2.847822929      0.384366307
C        0.428118682      2.565864061     -1.896976081
C       -1.224653211      3.910879167     -0.081567910
C       -0.413412317      3.552734122     -2.335116322
H        0.983790249      1.995008283     -2.621081061
C       -1.218114168      4.258694143     -1.413622936
H       -1.888205497      4.397127970      0.612171821
H       -0.501010202      3.788107399     -3.385405100
C        2.491324154      0.791627468     -0.531635806
C        3.104216186     -0.325402732      0.149330115
C        3.200077173      1.374882399     -1.608733233
C        4.307229222     -0.876584759     -0.364877238
C        4.374725251      0.845553276     -2.063903986
H        2.839696883      2.286972305     -2.050877230
C        4.915996317     -0.314286835     -1.462396145
H        4.733964635     -1.734484798      0.125289064
H        4.919746596      1.309423173     -2.872782103
N       -0.472589151      2.344092226      1.618619323
N        2.499702088     -0.764154702      1.250733183
Bi       0.668078339      0.394224879      1.976201324
C       -3.042211958     -2.413567378     -1.939386992
C       -0.994525667     -3.655039430     -0.339096252
C       -0.411479762     -1.184219307     -1.775082218
C       -2.707590958      0.095085743     -0.501797089
C       -3.301939031     -2.392483369      0.911811030
O       -3.715409029     -2.762477752     -2.808582319
O       -0.491457495     -4.681118349     -0.266910125
O       -4.090515793     -2.721723695      1.674087153
O        0.411328417     -0.842536965     -2.492559254
O       -3.153033316      1.148825816     -0.505609282
W       -1.894366179     -1.805755448     -0.473676081
C       -1.438778435      2.838986198      2.570094304
H       -2.461320333      2.784217940      2.182337029
H       -1.389601993      2.240263946      3.481018433
H       -1.237111102      3.877366901      2.852610396
C        3.054185652     -1.851376877      2.022185239
H        2.436831598     -2.020970248      2.905352434
H        3.073877396     -2.783803066      1.449613339
H        4.073318590     -1.639168863      2.361928146
O       -1.985516431      5.235529415     -1.955128956
C       -2.869860516      5.945626016     -1.104157964
H       -3.603922495      5.274852047     -0.651426190
H       -2.324056517      6.470819089     -0.316417832
H       -3.379168746      6.667901101     -1.735514048
O        6.057293528     -0.772837442     -2.029464072
C        6.669540492     -1.924442497     -1.472619320
H        6.974046544     -1.748362472     -0.437967200
H        5.997822472     -2.785287937     -1.511102148
H        7.547807506     -2.121571606     -2.080302130
51
SCAN system 6-(W(CO)5) : Bi-W Dist = 4.372
N        1.480579733      1.122575978     -0.069005242
C        0.738268939      2.131398956     -0.623342224
C       -0.052767968      2.911850201      0.294123065
C        0.604146848      2.390628074     -2.002850161
C       -0.770564097      4.029935052     -0.199218830
C       -0.149032189      3.438290016     -2.463158166
H        1.048600174      1.715850880     -2.714455975
C       -0.809470267      4.289428229     -1.551341315
H       -1.330138346      4.633302951      0.494355798
H       -0.274007980      3.615281285     -3.521109431
C        2.556086983      0.496486795     -0.625626153
C        3.097950198     -0.623875105      0.105602083
C        3.253317167      0.929044216     -1.777525959
C        4.215836078     -1.322007008     -0.420477892
C        4.347202213      0.257210835     -2.248269339
H        2.954410869      1.836728193     -2.271302308
C        4.812969211     -0.900920033     -1.586177053
H        4.588899159     -2.179100052      0.113051840
H        4.885020398      0.606713358     -3.117260405
N       -0.094903177      2.495052208      1.562894313
N        2.514641291     -0.924394865      1.265557025
Bi       0.845353776      0.456068766      1.985017946
C       -3.369450406     -2.074607125     -1.856572340
C       -1.582853291     -3.645562395     -0.257845848
C       -0.586626848     -1.279733154     -1.661404362
C       -2.666969196      0.336328655     -0.407319900
C       -3.665979111     -2.034625138      0.984754939
O       -4.078615125     -2.304664288     -2.736521078
O       -1.267242984     -4.744446578     -0.202852161
O       -4.512183275     -2.239487643      1.728055295
O        0.278167842     -1.065667198     -2.377943166
O       -2.950266353      1.443891875     -0.423280944
W       -2.160077188     -1.670099273     -0.373719790
C       -0.937453372      3.157576303      2.529375173
H       -1.981352335      3.202986061      2.201590085
H       -0.902842005      2.612334820      3.474038056
H       -0.600410328      4.179521289      2.731741020
C        3.014596314     -1.996720171      2.092808176
H        2.433799941     -2.044378933      3.015019127
H        2.924607077     -2.967406933      1.595164070
H        4.065043317     -1.852198161      2.366566384
O       -1.495207251      5.313793143     -2.116231149
C       -2.233390463      6.176899228     -1.268117184
H       -3.008997619      5.629375404     -0.727142987
H       -1.580094690      6.681821109     -0.552096974
H       -2.696284557      6.913713458     -1.918229956
O        5.875703180     -1.506557044     -2.169843154
C        6.411566583     -2.665038228     -1.552908209
H        6.785601763     -2.441804806     -0.550566064
H        5.665032425     -3.460602246     -1.491699864
H        7.235072747     -2.987981874     -2.183129208
51
SCAN system 6-(W(CO)5) : Bi-W Dist = 4.572
N       -1.603058866      0.978459317      0.134294073
C       -0.926327949      2.023636243      0.708948815
C       -0.276096113      2.930462423     -0.201336068
C       -0.730549301      2.215627041      2.091107401
C        0.359155245      4.085271117      0.318622913
C       -0.054697877      3.306684164      2.572932282
H       -1.063309185      1.461099131      2.783494026
C        0.459635950      4.270037058      1.680400237
H        0.811110187      4.781056119     -0.366911925
H        0.117704895      3.435488023      3.631192057
C       -2.586077045      0.225013046      0.707878289
C       -3.073619157     -0.890775176     -0.065049113
C       -3.247464467      0.523243055      1.920922939
C       -4.099799149     -1.711601057      0.469320952
C       -4.254434266     -0.267695953      2.402908161
H       -2.995399351      1.419842356      2.459036404
C       -4.662595558     -1.416006879      1.689982050
H       -4.432081186     -2.562030172     -0.100674913
H       -4.766523324     -0.020194991      3.321110065
N       -0.274219121      2.591460365     -1.495210955
N       -2.532815355     -1.069361914     -1.271774328
Bi      -1.031527328      0.493430267     -1.980996199
C        3.627638103     -1.719493207      1.778203306
C        2.121085292     -3.563811389      0.199090769
C        0.771855819     -1.334844319      1.541174232
C        2.618485976      0.537482157      0.281656178
C        3.968412376     -1.693139121     -1.052490156
O        4.348129332     -1.828674115      2.671896365
O        1.977131088     -4.698708201      0.173184897
O        4.852628400     -1.789184263     -1.772719971
O       -0.114676943     -1.233005216      2.254941206
O        2.749987052      1.672608102      0.291928038
W        2.398780049     -1.522240270      0.271963239
C        0.431845148      3.392731030     -2.465620428
H        1.485259248      3.528904212     -2.198517153
H        0.390141219      2.902314427     -3.439678048
H       -0.018936079      4.383869434     -2.582030426
C       -2.993627137     -2.125195941     -2.141626365
H       -2.463094135     -2.068827980     -3.093250045
H       -2.802271352     -3.114726175     -1.714367067
H       -4.065712197     -2.049368016     -2.352163238
O        1.077259884      5.325909185      2.267384280
C        1.668003202      6.307298557      1.433129997
H        2.457730395      5.875333285      0.813461851
H        0.922276039      6.781518632      0.790039936
H        2.096398115      7.050460268      2.099558891
O       -5.638895302     -2.145508409      2.284910101
C       -6.114523518     -3.301572311      1.617155089
H       -6.560044194     -3.045961179      0.652382942
H       -5.312081254     -4.027365367      1.463741842
H       -6.873785447     -3.731907188      2.263763120
51
SCAN system 6-(W(CO)5) : Bi-W Dist = 4.772
N       -1.701504355      0.849054842      0.191710863
C       -1.078101276      1.918834276      0.784812194
C       -0.561538025      2.921391267     -0.109487831
C       -0.815094892      2.057494062      2.161324988
C        0.006894121      4.098648189      0.435928809
C       -0.202729921      3.177302972      2.664020091
H       -1.044123863      1.244704266      2.829559964
C        0.175247100      4.223470518      1.798378188
H        0.356443211      4.864242253     -0.235008145
H        0.020617804      3.267831441      3.716719272
C       -2.591336008     -0.008021798      0.775754267
C       -3.041571124     -1.113312201     -0.032158101
C       -3.198901342      0.173128275      2.038188088
C       -3.975130281     -2.034764311      0.506861844
C       -4.117549342     -0.716021269      2.527702973
H       -2.979470058      1.054454991      2.614365273
C       -4.485368276     -1.849249056      1.771992352
H       -4.279597174     -2.874523096     -0.093731049
H       -4.589482312     -0.558033284      3.486324494
N       -0.609161861      2.647209188     -1.418999906
N       -2.558361386     -1.186500061     -1.275473277
Bi      -1.214330021      0.516727825     -1.967095242
C        3.813820122     -1.395947357      1.707326363
C        2.597594058     -3.443457432      0.137970797
C        0.945724942     -1.380294294      1.416994324
C        2.561427439      0.690604886      0.163121004
C        4.216760551     -1.367587161     -1.110820306
O        4.522893293     -1.398802269      2.616386201
O        2.606484236     -4.587397354      0.136395965
O        5.125913523     -1.358195852     -1.805415188
O        0.047195202     -1.377258934      2.122148409
O        2.551520183      1.832818102      0.169132986
W        2.604926338     -1.381708256      0.173907753
C       -0.033494803      3.553794064     -2.382389313
H        1.018246038      3.770914430     -2.166646924
H       -0.090045859      3.108800977     -3.377358431
H       -0.573987978      4.505444203     -2.421699245
C       -2.995776125     -2.223414942     -2.179263039
H       -2.524645387     -2.078929974     -3.152674005
H       -2.715733938     -3.219142371     -1.820440117
H       -4.080706434     -2.211628048     -2.328851922
O        0.738749961      5.298951309      2.405723384
C        1.189873036      6.368426466      1.593473349
H        1.972846340      6.039403633      0.905603252
H        0.367549054      6.806351332      1.021912178
H        1.594802113      7.112790469      2.273187238
O       -5.371682488     -2.681479236      2.374850125
C       -5.801514646     -3.830739506      1.666437367
H       -6.320036382     -3.556629395      0.744057079
H       -4.959745517     -4.485176185      1.426452309
H       -6.488903192     -4.352079111      2.326443107
51
SCAN system 6-(W(CO)5) : Bi-W Dist = 4.972
N       -1.769970895      0.742076898      0.246563260
C       -1.175570963      1.821280980      0.855454182
C       -0.782890223      2.896559095     -0.016037246
C       -0.831843881      1.910348919      2.217320408
C       -0.253274815      4.080381519      0.552892857
C       -0.257406102      3.042562273      2.738918251
H       -0.967765174      1.053807278      2.855875419
C       -0.002461203      4.150428182      1.907106121
H        0.002313034      4.898796469     -0.097821060
H        0.027084879      3.097075468      3.779285485
C       -2.575594043     -0.192215169      0.837389129
C       -3.018552972     -1.276962911     -0.000257180
C       -3.110413380     -0.108761800      2.141490896
C       -3.873176346     -2.270542939      0.540665158
C       -3.953437189     -1.068593019      2.635581047
H       -2.897506323      0.750867061      2.751838114
C       -4.313608454     -2.177052136      1.842076058
H       -4.173809350     -3.092338273     -0.086208266
H       -4.370737371     -0.985166109      3.628347200
N       -0.899063150      2.681942266     -1.333530901
N       -2.606366230     -1.262558177     -1.272329965
Bi      -1.393117847      0.540821794     -1.944262302
C        3.931454108     -1.133428874      1.641172857
C        2.987722048     -3.320583004      0.078951129
C        1.094834919     -1.420566271      1.281655126
C        2.515972172      0.788305823      0.038771759
C        4.416866281     -1.100941095     -1.160497878
O        4.610124459     -1.049407169      2.569042300
O        3.119881420     -4.456350313      0.103255182
O        5.343493216     -1.003474055     -1.824079269
O        0.189452864     -1.498071158      1.972937888
O        2.389043188      1.923068224      0.037215978
W        2.774784298     -1.269099867      0.074737820
C       -0.449055051      3.670506223     -2.282637285
H        0.598244934      3.949407504     -2.122896136
H       -0.542496111      3.270564112     -3.293895008
H       -1.051920232      4.583821174     -2.238666360
C       -3.048729305     -2.272524179     -2.203550158
H       -2.644281250     -2.055639296     -3.193433353
H       -2.702219280     -3.270382075     -1.915197241
H       -4.140101288     -2.307142425     -2.289873255
O        0.532957162      5.230944624      2.532313165
C        0.859364273      6.365357238      1.749599159
H        1.613256111      6.122899336      0.996244964
H       -0.025656101      6.774629273      1.255605847
H        1.261551153      7.101870367      2.439505001
O       -5.121613429     -3.083997381      2.449010083
C       -5.541939447     -4.212293236      1.702962239
H       -6.127882598     -3.914350041      0.829547252
H       -4.688178103     -4.811809254      1.376860992
H       -6.163539619     -4.801312494      2.371324217
4
System 1 Table S7
Bi       0.001344000      0.000509000     -0.451928000
Cl       2.114132000      0.350048000      0.738029000
Cl      -1.364711000      1.653540000      0.734661000
Cl      -0.755982000     -2.006071000      0.733780000
28
System 2 Table S7
Bi       0.000001000     -0.000177000     -0.686150000
N       -1.517132000     -1.106752000      0.359660000
N        1.717210000     -0.760454000      0.359519000
N       -0.200335000      1.867361000      0.358880000
C       -1.991872000     -0.725017000      1.669659000
H       -1.861665000      0.344159000      1.821265000
H       -3.062342000     -0.947922000      1.768095000
H       -1.476634000     -1.246542000      2.491232000
C        0.369035000      2.089374000      1.667949000
H       -0.338635000      1.902998000      2.490693000
H        1.231454000      1.443927000      1.818667000
H        0.709253000      3.128628000      1.765310000
C        1.624006000     -1.361765000      1.669821000
H        1.817222000     -0.654304000      2.491160000
H        0.633230000     -1.784264000      1.821194000
H        2.352855000     -2.176775000      1.768906000
C       -1.660526000     -2.515935000      0.071121000
H       -1.311282000     -2.742327000     -0.939389000
H       -1.099613000     -3.162622000      0.763895000
H       -2.714037000     -2.819452000      0.126164000
C       -1.349850000      2.695157000      0.070746000
H       -1.086439000      3.759494000      0.124084000
H       -1.721777000      2.504408000     -0.939024000
H       -2.189371000      2.533201000      0.764810000
C        3.009337000     -0.180408000      0.070479000
H        3.289256000      0.628942000      0.762842000
H        3.798815000     -0.941150000      0.125692000
H        3.030653000      0.234773000     -0.940226000
36
System 3 Table S7
Bi      -0.000146053     -0.936629972     -0.000402704
Cl       0.516941613     -0.865064041      2.628770536
Cl      -0.517113595     -0.861507441     -2.629483867
N        2.432879173     -0.126171731     -0.269025776
C        1.196400438      1.963566688      0.192808377
N       -2.432918861     -0.125925664      0.268998259
C        0.000145524      1.287269167      0.000858855
C        0.000614375      4.045268492      0.001253092
H        0.000812287      5.126814183      0.001366865
C        1.195348433      3.355597075      0.182480953
H        2.119708902      3.902165205      0.323157433
C       -1.195834747      1.963993205     -0.190875292
C        2.437825393      1.154798110      0.471216465
H        3.343962584      1.721098201      0.229115757
H        2.461821464      0.908558177      1.533396914
C        2.719440295      0.089922032     -1.694891756
H        1.997423448      0.784850824     -2.113660935
H        2.630821627     -0.849500409     -2.234397487
H        3.731281700      0.490445708     -1.822440407
C       -1.194314950      3.356061164     -0.180162628
H       -2.118502907      3.902960559     -0.320701522
C       -3.375832813     -1.081389584     -0.324576687
H       -3.343919192     -2.014193075      0.236065442
H       -3.089826798     -1.273855053     -1.356319919
H       -4.400054320     -0.693614317     -0.294652242
C       -2.437583029      1.155855935     -0.469785570
H       -3.343439757      1.722222174     -0.226764622
H       -2.462015143      0.910898199     -1.532254950
C       -2.719439237      0.088672115      1.695094961
H       -3.731214495      0.489227013      1.823091295
H       -1.997310204      0.783046330      2.114594404
H       -2.630959213     -0.851337183      2.233600017
C        3.375559228     -1.082516731      0.323519390
H        4.399874400     -0.694974302      0.293937324
H        3.343355618     -2.014724898     -0.238094836
H        3.089550567     -1.275987638      1.355071590
54
System 4 Table S7
Bi      -0.000034926     -0.411944380      0.000088902
C        0.000037042      1.810817029     -0.000277818
C        1.064279696      2.488789924     -0.577466790
C        1.067806133      3.881006582     -0.564231008
H        1.894718082      4.426170276     -1.002336853
C        0.000382066      4.571545320     -0.000394766
H        0.000551932      5.653119587     -0.000457209
C       -1.067215571      3.881343668      0.563431422
H       -1.894016922      4.426723795      1.001475881
C       -1.064076492      2.489073034      0.576742346
C        2.136246220      1.696091401     -1.276649109
H        1.796309635      1.483684416     -2.290794023
H        3.068808407      2.266446578     -1.342722181
C       -2.136418732      1.696887813      1.275900853
H       -1.796862625      1.484949679      2.290246854
H       -3.068975097      2.267315487      1.341281760
C        3.214937000      0.555042375      0.587628580
H        2.649946622      1.144674420      1.307051930
H        4.128595917      1.100639994      0.324174512
C        3.582994064     -0.784767214      1.196835951
H        4.248406408     -0.607072669      2.042483949
H        2.680643136     -1.267031313      1.600162679
C        3.413286391     -1.837284887     -0.932563245
H        2.481295716     -2.370686558     -0.665440391
H        3.938596942     -2.460492171     -1.657273075
C        3.067462180     -0.514526977     -1.584224918
H        3.987838473     -0.039841755     -1.944012530
H        2.395880687     -0.667633301     -2.426992076
C       -3.067710364     -0.513682410      1.584291066
H       -3.988143279     -0.038834731      1.943674915
H       -2.396300854     -0.666372272      2.427281007
C       -3.413419215     -1.836710730      0.933135815
H       -2.481379855     -2.370158439      0.666223044
H       -3.938696427     -2.459685705      1.658078483
C       -3.582841132     -0.785153514     -1.196708948
H       -4.248097369     -0.607824630     -2.042567559
H       -2.680482795     -1.267691726     -1.599586934
C       -3.214815818      0.554935481     -0.588113307
H       -2.649655575      1.144159001     -1.307725572
H       -4.128456214      1.100713549     -0.325046596
C        4.682800604     -2.890566163      0.818482684
H        5.353948171     -2.696371342      1.655027776
H        5.220954286     -3.483470641      0.078625156
H        3.836304863     -3.490258397      1.191780191
C       -4.682883684     -2.890693695     -0.817550274
H       -3.836367306     -3.490551032     -1.190539271
H       -5.353967221     -2.696804209     -1.654219193
H       -5.221108806     -3.483266907     -0.077478429
Cl      -0.351980660     -0.300066255     -2.667316865
Cl       0.351895462     -0.298486132      2.667371370
N        2.395710292      0.391319167     -0.632180542
N        4.261265416     -1.634510516      0.227655228
N       -2.395769560      0.391774260      0.631967284
N       -4.261353788     -1.634389334     -0.227200664
35
System 5 Table S7 
C        2.355697084      0.866961141      0.003122146
C        1.749689648     -0.281724971     -0.512833080
C        3.471221775      1.379552388     -0.666250561
H        3.963696348      2.258057531     -0.267396968
C        2.258585121     -0.873087956     -1.672423949
C        3.964493818      0.797803496     -1.824078211
H        1.805364916     -1.775719877     -2.072807922
H        4.827989907      1.223526064     -2.317211081
C        3.350534966     -0.335293055     -2.340241404
H        3.723479511     -0.803307468     -3.241258276
C        1.869637726      1.588402773      1.233722251
H        1.075927416      1.029410090      1.716121289
H        2.686802230      1.639502774      1.960820787
C        1.408760326      3.021240664      0.951689827
H        1.153134906      3.528034773      1.882903670
H        2.213594471      3.591854079      0.489576270
S        0.000414346      3.192318377     -0.190721301
C       -1.407982436      3.021694169      0.951682419
H       -1.152303039      3.528549134      1.882833819
H       -2.212677407      3.592446757      0.489472551
C       -1.869211738      1.588978518      1.233868833
H       -1.075606735      1.029813852      1.716263109
H       -2.686309037      1.640375916      1.961026108
C       -2.355580665      0.867535828      0.003384089
C       -3.470901623      1.380446697     -0.666085987
C       -1.750106111     -0.281558281     -0.512258394
C       -3.964530861      0.798540640     -1.823678153
C       -2.259405345     -0.873112298     -1.671588378
C       -3.351175799     -0.335055455     -2.339476743
H       -3.962944916      2.259304802     -0.267481637
H       -4.827848617      1.224518800     -2.316902570
H       -1.806665104     -1.776109351     -2.071701942
H       -3.724437322     -0.803237088     -3.240275594
Bi      -0.000205321     -1.531535798      0.226169827
Cl       0.000637659     -1.137329440      2.699066971
37
System 6 Table S7
C        2.689976235     -0.120268230     -0.506814748
C        1.757562218     -0.893254901      0.210483955
C        3.770714401     -0.770602198     -1.100243640
H        4.500316475     -0.192031015     -1.652760781
C        1.919421663     -2.268320395      0.326261058
C        3.931645670     -2.145575615     -0.983294409
H        1.204518546     -2.865695891      0.875894183
H        4.780485665     -2.627939728     -1.447156369
C        3.008752081     -2.896460139     -0.267988059
H        3.133500855     -3.966049070     -0.171561381
C        2.544740893      1.383624936     -0.653686835
H        2.292285774      1.828389947      0.312459057
H        3.503395222      1.813592034     -0.942456743
C        1.499241698      1.869411238     -1.681213583
H        1.239428369      2.911708911     -1.517868737
H        1.853299378      1.729009401     -2.700115271
S       -0.001210758      0.843896951     -1.522083105
C       -1.498217740      1.875323736     -1.676177932
H       -1.235078003      2.915738596     -1.505977595
H       -1.852909904      1.741457767     -2.695726804
C       -2.544906526      1.387326531     -0.650805465
H       -2.293447318      1.830109773      0.316574468
H       -3.503067132      1.818455702     -0.939374815
C       -2.691196518     -0.116690992     -0.505863816
C       -3.772740621     -0.765341647     -1.099637203
C       -1.759116412     -0.891205926      0.210355894
C       -3.934864655     -2.140303951     -0.984163319
C       -1.922296683     -2.266250253      0.324587799
C       -3.012392291     -2.892769657     -0.269982528
H       -4.501990263     -0.185483505     -1.651266913
H       -4.784268754     -2.621410739     -1.448298333
H       -1.207700489     -2.864931230      0.873207550
H       -3.138036433     -3.962359117     -0.174717923
Bi       0.000070381      0.254957069      1.051473077
O        0.010273976      3.695742156      0.674716868
H       -0.747291940      4.161563130      1.042987720
H        0.769932789      4.214289822      0.958595061
55
System 7 Table S7
Bi       1.665847334     -0.638003079      0.101987802
Cl       1.923963592     -0.299885276      2.742203913
C       -5.661949968      0.167673516     -0.190328123
H       -5.676085350     -0.610117026      0.573810175
H       -5.475676401     -0.302923283     -1.156239589
H       -6.656070815      0.613996954     -0.225930110
C       -1.602067188     -1.164009498      0.021782523
C       -2.131475687      1.557057488      0.450107584
H       -2.310574669      2.609094668      0.629736802
N        1.494945837      1.783963929     -0.002077021
C       -0.555565202     -0.271659491      0.246106051
C       -2.905476790     -0.642559296     -0.015101131
H       -3.715430196     -1.323269096     -0.217390247
C       -0.832677335      1.084263545      0.485283055
C        1.256826129      2.225835928     -1.408706879
H        2.059591191      1.829012259     -2.021387240
C       -1.454046257     -2.678135365     -0.199329957
C       -1.817601610     -3.005670682     -1.660049139
H       -2.842707902     -2.714092430     -1.886539647
H       -1.724119803     -4.078067427     -1.841574398
H       -1.152273405     -2.479764806     -2.344338823
C        3.975920343      2.171494717     -0.147393856
H        4.165899738      1.106234455     -0.288904848
H        4.811278490      2.578344178      0.421120842
H        3.975073659      2.645585143     -1.127227446
C       -4.703568165      2.325627116     -0.979139839
H       -4.449941976      1.901200503     -1.951183940
H       -4.019981228      3.151671214     -0.785467316
H       -5.713842147      2.734169415     -1.037289010
C       -3.200354462      0.697619659      0.183472632
C       -4.625097000      1.252158786      0.122381764
C        0.292473620      2.016506109      0.845449557
H        0.598520107      1.831092455      1.874526265
H       -0.018168242      3.058322230      0.766044394
C       -0.040376224     -3.204265082      0.066706496
H        0.656597310     -2.894537638     -0.715571468
H       -0.040648750     -4.294186061      0.034518761
H        0.320065980     -2.921964366      1.059652041
C       -2.395964826     -3.432881296      0.760030824
H       -2.158200726     -3.199650657      1.798608381
H       -2.284462947     -4.508512902      0.616737563
H       -3.442238737     -3.186874730      0.591683136
C       -4.982636137      1.884743091      1.480073840
H       -5.996119579      2.288664085      1.453357268
H       -4.305110926      2.698534619      1.736327923
H       -4.931090040      1.142883155      2.277636031
C        2.690392168      2.410637853      0.622811988
H        2.503807975      3.481493634      0.733467184
H        2.768465392      1.986086355      1.621861063
C        1.129468512      3.730482643     -1.603129776
H        0.307154584      4.160424341     -1.032980978
H        0.926811088      3.918869743     -2.657194763
H        2.042759651      4.265042154     -1.344878049
Cl       1.492263438     -0.846720112     -2.551010056
H        0.353587771      1.722519042     -1.741910213
67
System 8 Table S7
Bi      -0.517485000     -1.615099000      0.000536000
N       -1.300679000      0.452830000     -0.000198000
C       -2.687125000      0.790611000     -0.000204000
C        1.319558000     -0.379537000      0.000066000
C        2.690134000     -0.747828000      0.000185000
C       -3.352336000      0.935255000      1.227040000
C        2.005338000      1.996272000     -0.000746000
H        1.701501000      3.033243000     -0.001110000
C       -0.370131000      1.383074000     -0.000516000
H       -0.670167000      2.425642000     -0.000816000
C        3.135911000     -2.222331000      0.000623000
C       -4.712748000      1.235533000     -1.200494000
H       -5.248154000      1.353967000     -2.132794000
C       -4.712474000      1.236603000      1.200163000
H       -5.247675000      1.355878000      2.132474000
C        0.995028000      1.007121000     -0.000410000
C       -3.227552000     -0.364482000     -3.384071000
H       -4.267704000     -0.168064000     -3.648611000
H       -3.190528000     -1.304263000     -2.832948000
H       -2.665051000     -0.492820000     -4.310037000
C       -2.632141000      0.780847000      2.553306000
H       -1.597541000      0.516927000      2.342895000
C       -5.389680000      1.386215000     -0.000159000
H       -6.445989000      1.619802000     -0.000142000
C        2.617204000     -2.932961000      1.262811000
H        3.014175000     -2.457130000      2.160091000
H        2.928489000     -3.978804000      1.261365000
H        1.530976000     -2.911152000      1.345716000
C        3.635452000      0.261869000     -0.000147000
H        4.678126000     -0.009312000     -0.000040000
C       -3.352615000      0.934139000     -1.227419000
C        4.664032000     -2.373793000      0.000840000
H        5.116926000     -1.925428000     -0.883906000
H        4.919416000     -3.433767000      0.001189000
H        5.116725000     -1.924883000      0.885414000
C       -2.632812000      0.778248000     -2.553730000
H       -1.597911000      0.515537000     -2.343286000
C        3.329751000      1.643134000     -0.000619000
C        4.473121000      2.658822000     -0.000963000
C        2.617478000     -2.933560000     -1.261354000
H        1.531274000     -2.911687000     -1.344519000
H        2.928695000     -3.979425000     -1.259313000
H        3.014727000     -2.458194000     -2.158756000
C       -2.625795000      2.094453000     -3.340652000
H       -3.638068000      2.406369000     -3.602950000
H       -2.059779000      1.981407000     -4.266536000
H       -2.170434000      2.896721000     -2.759209000
C       -2.623728000      2.098398000      3.338000000
H       -2.168255000      2.899388000      2.754890000
H       -2.057163000      1.986573000      4.263696000
H       -3.635653000      2.411367000      3.600414000
C        3.962066000      4.103515000     -0.001397000
H        3.360484000      4.317859000      0.882672000
H        3.360397000      4.317296000     -0.885542000
H        4.807912000      4.791811000     -0.001652000
C        5.340049000      2.455100000      1.255502000
H        6.164175000      3.170792000      1.268146000
H        5.767302000      1.453535000      1.292246000
H        4.747701000      2.599283000      2.159829000
C       -3.227426000     -0.359977000      3.385847000
H       -2.664454000     -0.487324000      4.311665000
H       -3.191608000     -1.300684000      2.836223000
H       -4.267221000     -0.162198000      3.650767000
C        5.340003000      2.454328000     -1.257331000
H        4.747631000      2.597980000     -2.161727000
H        5.767239000      1.452736000     -1.293490000
H        6.164140000      3.169999000     -1.270428000
69
System 9 Table S7
Bi      -0.498036000     -1.448888000     -0.481024000
N       -1.311878000      0.584099000      0.341808000
C       -2.673881000      1.019491000      0.324801000
C        1.367220000     -0.241412000     -0.061128000
C        2.707019000     -0.580128000     -0.214807000
C       -3.579814000      0.418302000      1.213328000
C        2.019973000      1.930420000      0.868503000
H        1.711717000      2.882482000      1.274792000
C       -0.348127000      1.384103000      0.631528000
H       -0.585347000      2.384420000      0.986893000
C        3.234636000     -1.905457000     -0.784655000
C       -4.411730000      2.386037000     -0.590483000
H       -4.747348000      3.140048000     -1.288272000
C       -4.905828000      0.838068000      1.174469000
H       -5.620354000      0.394820000      1.853844000
C        1.037725000      1.014482000      0.482676000
C       -2.669870000      2.533984000     -3.041173000
H       -3.583180000      3.116170000     -3.170966000
H       -2.872777000      1.498054000     -3.304515000
H       -1.927656000      2.915162000     -3.742964000
C       -3.149968000     -0.658458000      2.188272000
H       -2.066061000     -0.735467000      2.168542000
C       -5.320866000      1.817229000      0.285664000
H       -6.355159000      2.133709000      0.272264000
C        4.034333000     -2.631946000      0.313739000
H        4.883218000     -2.040127000      0.654274000
H        4.419511000     -3.579147000     -0.067199000
H        3.397254000     -2.838921000      1.173698000
C        3.662991000      0.362259000      0.190329000
H        4.704851000      0.101790000      0.075151000
C       -3.072297000      1.999523000     -0.603998000
C        4.138153000     -1.611978000     -1.997818000
H        3.577627000     -1.094748000     -2.776938000
H        4.519929000     -2.545985000     -2.412469000
H        4.994807000     -0.994769000     -1.731499000
C       -2.128103000      2.633744000     -1.610865000
H       -1.192515000      2.079882000     -1.608428000
C        3.362968000      1.611948000      0.730116000
C        4.494289000      2.558554000      1.135570000
C        2.130172000     -2.852592000     -1.257807000
H        1.514232000     -3.193391000     -0.421467000
H        2.576117000     -3.751838000     -1.683558000
H        1.526596000     -2.404795000     -2.051269000
C       -1.825731000      4.092934000     -1.243533000
H       -2.733024000      4.698670000     -1.267749000
H       -1.115181000      4.522638000     -1.950824000
H       -1.402625000      4.181217000     -0.241714000
C       -3.535380000     -0.324676000      3.633127000
H       -3.135248000      0.644184000      3.933572000
H       -3.133279000     -1.082228000      4.306103000
H       -4.617520000     -0.297590000      3.768850000
C        3.963771000      3.878420000      1.705980000
H        3.362308000      3.718863000      2.601718000
H        3.360049000      4.420285000      0.976886000
H        4.801371000      4.519310000      1.981420000
C        5.362776000      1.879790000      2.210617000
H        6.175761000      2.542376000      2.511381000
H        5.805319000      0.953468000      1.845837000
H        4.770218000      1.641943000      3.094533000
C       -3.708488000     -2.025022000      1.772026000
H       -3.306218000     -2.807153000      2.414449000
H       -3.439138000     -2.269754000      0.743097000
H       -4.797922000     -2.039882000      1.837138000
C        5.358189000      2.876227000     -0.098707000
H        4.762367000      3.355423000     -0.876230000
H        5.800742000      1.976014000     -0.523792000
H        6.171011000      3.550991000      0.174120000
Cl      -0.037108000     -2.451062000      1.953191000
Cl      -0.489311000     -0.369537000     -2.902071000
56
System 10 Table S7
Bi       0.005917000      0.080802000      0.058824000
Cl       0.035517000      0.725818000      2.638421000
Cl      -0.014882000     -0.235369000     -2.591137000
N        2.375996000      0.916092000     -0.167940000
C       -3.496728000      0.075108000     -0.021263000
N       -2.373064000      0.904770000     -0.127786000
C        5.725269000     -1.653318000      0.063392000
C       -0.002403000      2.291846000     -0.234144000
N       -6.765089000     -2.552332000      0.246943000
C        1.197869000      4.370395000     -0.433046000
H        2.132434000      4.914840000     -0.488242000
C        3.506004000      0.093392000     -0.076267000
N        6.813890000     -2.494710000      0.112477000
C       -1.215712000      4.364620000     -0.412145000
H       -2.153651000      4.904660000     -0.451115000
C       -5.700319000     -1.688228000      0.149401000
C       -4.542709000     -2.029378000     -0.581108000
H       -4.484417000     -2.971121000     -1.102503000
C        2.429674000      2.192477000     -0.254074000
H        3.388087000      2.708314000     -0.312716000
C        1.203153000      2.976169000     -0.307782000
C        5.731092000     -0.406252000      0.721798000
H        6.578679000     -0.108194000      1.317610000
C       -1.212313000      2.970372000     -0.286899000
C        3.471154000     -1.155427000     -0.698913000
H        2.594373000     -1.435073000     -1.268621000
C       -3.463022000     -1.171708000     -0.648211000
H       -2.594450000     -1.441917000     -1.234849000
C       -5.715086000     -0.432169000      0.790938000
H       -6.566798000     -0.131287000      1.379669000
C       -2.434119000      2.180867000     -0.213291000
H       -3.395540000      2.692510000     -0.257801000
C        4.646914000      0.447284000      0.645096000
H        4.667324000      1.379453000      1.193112000
C        4.555393000     -2.008019000     -0.640252000
H        4.490000000     -2.957166000     -1.147042000
C        6.695512000     -3.848699000     -0.389145000
H        5.943112000     -4.432991000      0.153801000
H        7.654449000     -4.349003000     -0.288421000
H        6.428729000     -3.854246000     -1.447382000
C       -6.766116000     -3.784503000     -0.513475000
H       -6.741448000     -3.607868000     -1.595032000
H       -7.666966000     -4.344892000     -0.280844000
H       -5.909039000     -4.409775000     -0.254387000
C        7.923896000     -2.180860000      0.987855000
H        8.353011000     -1.207729000      0.742991000
H        8.702330000     -2.926867000      0.855047000
H        7.635791000     -2.168553000      2.046142000
C       -7.992299000     -2.116160000      0.878768000
H       -7.825735000     -1.839150000      1.922388000
H       -8.709409000     -2.931693000      0.863797000
H       -8.440657000     -1.256164000      0.367985000
C       -0.011096000      5.055667000     -0.484156000
H       -0.014499000      6.132374000     -0.579678000
C       -4.635442000      0.425980000      0.705356000
H       -4.661131000      1.363812000      1.243396000
47
System 11 Table S7
C        0.355407082      3.254391397     -2.330489196
H        0.611802455      2.638608470     -3.195624147
H        1.242549456      3.335941845     -1.703466015
H        0.093336812      4.244809591     -2.697034401
C       -0.784973064      2.666902519     -1.569976292
C       -2.101038999      3.132812924     -1.454581255
H       -2.517173934      4.021086679     -1.896703555
C       -2.760999760      2.219188933     -0.646806472
C       -4.180466400      2.218798400     -0.192750167
H       -4.689065533      3.096973337     -0.584839816
H       -4.254842791      2.238710811      0.894775756
H       -4.714143243      1.333551539     -0.540014799
C        2.375728559      0.007342864      3.003760881
H        2.844853716      0.886834393      2.567165308
H        2.848682842     -0.866597597      2.560286004
H        2.555615486      0.003492041      4.076709029
C        0.909151914      0.005489685      2.757082790
C       -0.101723743      0.006713672      3.717183889
H        0.032350193      0.008671098      4.784237532
C       -1.304104412      0.004897006      3.030004368
C       -2.685188239      0.005255259      3.589658522
H       -3.246390766     -0.874405607      3.275343641
H       -3.247069171      0.883475176      3.272534239
H       -2.631663019      0.007016361      4.676211289
C        0.355568481     -3.262047533     -2.320001432
H        1.242011283     -3.343209036     -1.691938418
H        0.613447138     -2.648132073     -3.186022755
H        0.092957392     -4.252914999     -2.684940584
C       -0.785013811     -2.672024426     -1.561761873
C       -2.101479804     -3.136796570     -1.446190621
H       -2.517851810     -4.025924418     -1.886372427
C       -2.761437918     -2.220779640     -0.641146921
C       -4.181240586     -2.218253877     -0.188163259
H       -4.689921213     -3.097553315     -0.577619193
H       -4.714283475     -1.333984406     -0.538896648
H       -4.256428206     -2.234367853      0.899364252
B       -2.056956947      0.000648771      0.549610370
N       -0.663288756      1.537381619     -0.869564693
N        0.331095621      0.002921588      1.542070130
N       -0.663102486     -1.540933457     -0.863943773
N       -1.870242576      1.262942889     -0.307433990
N       -1.030819818      0.002616252      1.711304189
N       -1.870268505     -1.264326688     -0.303378904
Cl       2.754878237      2.016942680      0.194787499
Cl       2.754154323     -2.017244840      0.201968964
Bi       1.300720853     -0.001170540     -0.544180482
H       -3.150130779      0.001422428      1.012604479
45
System 12 Table S7
H        2.935063620      0.008827206      0.003451823
C       -1.722954026      3.621334543      0.250887696
H       -2.121708663      3.582674970      1.266638663
H       -2.420189502      3.109649778     -0.416310092
H       -1.698837831      4.666002930     -0.049615130
C       -0.357025836      3.035930095      0.190009029
C        0.883019554      3.647738901      0.234467326
H        1.072678268      4.704740822      0.299541840
C        1.846807961      2.637214088      0.176443570
C        3.327163852      2.766366146      0.189632255
H        3.762009436      2.240597328      1.039360210
H        3.603010194      3.814933511      0.259425442
H        3.767837794      2.356066978     -0.718701552
C       -1.704470394     -1.597916321     -3.267941510
H       -2.388325094     -1.974260831     -2.503882589
H       -1.666663325     -2.341892966     -4.059794937
H       -2.127290424     -0.686723370     -3.696110464
C       -0.341049974     -1.353154381     -2.726073003
C        0.901994792     -1.617327601     -3.272363315
H        1.097184995     -2.088533483     -4.219627633
C        1.860659705     -1.160136450     -2.363505094
C        3.341632617     -1.210265940     -2.475216528
H        3.622648491     -1.669280636     -3.419032198
H        3.779155837     -1.795138036     -1.666404558
H        3.774990683     -0.211131668     -2.437780413
C       -1.711401557     -2.032738621      3.011783208
H       -2.383550857     -1.171942394      2.992005208
H       -1.671088305     -2.385357468      4.039298314
H       -2.149057072     -2.831858181      2.409775823
C       -0.346527488     -1.685334286      2.533319131
C        0.895259953     -2.024750161      3.039139026
H        1.088351440     -2.610419198      3.920691701
C        1.856072796     -1.463045445      2.193048106
C        3.336838271     -1.533004794      2.296835111
H        3.772514662     -2.005981303      1.417002262
H        3.615917356     -2.115130460      3.170724241
H        3.773819084     -0.539376611      2.393304123
N       -0.144873385      1.698418723      0.104768099
N        1.209524563      1.454712491      0.097843286
N       -0.135969448     -0.757764358     -1.523938929
N        1.217309818     -0.638650263     -1.303249791
N       -0.138706882     -0.939888646      1.418399290
N        1.215024302     -0.805352739      1.210088666
B        1.754933265      0.005342044      0.002080725
Bi      -1.503197827     -0.004204313     -0.001500218
40
System 13 Table S7
Bi      -0.097611000     -0.304845000     -0.611355000
S        2.470114000      0.773134000     -1.859956000
S       -1.690814000     -1.192303000      1.256298000
C        0.416099000      1.652422000      0.485847000
C        1.642265000     -1.512633000      0.234486000
C        1.254436000      2.612991000     -0.094836000
C        2.972452000     -1.080832000      0.150409000
C        1.558161000      3.775470000      0.615712000
H        2.222588000      4.508710000      0.174845000
C        3.993195000     -1.932833000      0.572748000
H        5.022296000     -1.602760000      0.500749000
C        0.180469000      3.058674000      2.444133000
H       -0.237370000      3.219909000      3.429164000
C       -3.212538000     -0.656934000      0.506512000
C       -4.662203000      1.086772000     -0.339191000
H       -4.836566000      2.135105000     -0.543055000
C        1.856244000      2.453502000     -1.468067000
H        2.660129000      3.171852000     -1.615338000
H        1.114147000      2.633204000     -2.249091000
C        1.021157000      4.004824000      1.876034000
H        1.266750000      4.912682000      2.410309000
C       -4.197240000     -1.597925000      0.194412000
H       -4.008126000     -2.643362000      0.394149000
C        1.366059000     -2.774184000      0.755320000
H        0.341068000     -3.113255000      0.831221000
C        2.391030000     -3.611484000      1.185647000
H        2.156767000     -4.589527000      1.584536000
C       -0.115004000      1.889588000      1.749014000
H       -0.758851000      1.146477000      2.202464000
C       -5.638013000      0.145288000     -0.644225000
H       -6.573757000      0.454132000     -1.089660000
C        3.347796000      0.299481000     -0.325071000
H        4.418571000      0.367160000     -0.501529000
H        3.076953000      1.042560000      0.424216000
C       -5.401078000     -1.197343000     -0.369912000
H       -6.153530000     -1.939113000     -0.603310000
C       -3.461699000      0.693089000      0.238625000
H       -2.718871000      1.435708000      0.495171000
C        3.709299000     -3.190409000      1.089813000
H        4.515407000     -3.835796000      1.411676000
59
System 14 Table S7
Bi      -1.892919000      0.056792000     -0.056307000
Cl      -1.869311000      0.748479000     -2.532753000
Cl      -3.599876000      1.575646000      1.142139000
Cl      -3.727784000     -1.695442000     -0.263765000
S       -0.626165000      2.998368000      0.192295000
S       -0.985750000     -1.316209000      2.637248000
S       -0.644063000     -2.705210000     -0.933690000
P        1.558472000      0.049599000      0.042436000
C       -1.856630000      3.880623000     -0.802801000
H       -2.060666000      3.333772000     -1.719724000
H       -1.501554000      4.887096000     -1.015914000
H       -2.759692000      3.920079000     -0.200757000
C       -2.187603000     -0.464797000      3.695132000
H       -2.251832000      0.591496000      3.447856000
H       -1.927617000     -0.609963000      4.741767000
H       -3.152258000     -0.921743000      3.486761000
C       -1.211507000     -2.752459000     -2.649941000
H       -2.289457000     -2.624139000     -2.609472000
H       -0.967953000     -3.716853000     -3.092459000
H       -0.776953000     -1.939025000     -3.224017000
C        0.756829000      2.900445000     -1.008104000
H        0.577083000      2.060214000     -1.676677000
H        0.733460000      3.811069000     -1.602699000
C        0.528537000     -0.334734000      2.985626000
H        0.460811000      0.622572000      2.473000000
H        0.542984000     -0.144660000      4.057349000
C        1.155482000     -2.925261000     -1.163242000
H        1.545869000     -2.959448000     -0.150434000
H        1.299002000     -3.913812000     -1.597379000
C        2.056451000      2.807063000     -0.263944000
C        2.532991000      1.597701000      0.272504000
C        3.729985000      1.603158000      0.993473000
H        4.105762000      0.683387000      1.413965000
C        4.451838000      2.773095000      1.181357000
H        5.376160000      2.749795000      1.742376000
C        3.984291000      3.965065000      0.644916000
H        4.538483000      4.883313000      0.783613000
C        2.795145000      3.973313000     -0.068122000
H        2.421262000      4.902147000     -0.478924000
C        1.750816000     -1.117187000      2.589505000
C        2.320229000     -1.041088000      1.308103000
C        3.460985000     -1.797981000      1.024180000
H        3.905440000     -1.732143000      0.040869000
C        4.024595000     -2.632500000      1.976644000
H        4.905861000     -3.210643000      1.734297000
C        3.452467000     -2.718270000      3.240694000
H        3.880874000     -3.367537000      3.991791000
C        2.327954000     -1.964146000      3.536759000
H        1.880150000     -2.030722000      4.519834000
C        1.854915000     -1.900526000     -2.007850000
C        2.177087000     -0.601095000     -1.559844000
C        2.862461000      0.255422000     -2.424996000
H        3.135362000      1.244093000     -2.089426000
C        3.209969000     -0.134385000     -3.711274000
H        3.736486000      0.555515000     -4.356446000
C        2.883843000     -1.405687000     -4.155643000
H        3.145917000     -1.724268000     -5.155137000
C        2.221586000     -2.274418000     -3.299717000
H        1.980072000     -3.274181000     -3.636825000
38
System 15 Table S7
Bi      -0.036567000     -1.009660000     -0.191116000
N        2.437117000     -0.315327000     -0.035534000
N       -2.431631000     -0.147946000     -0.147586000
C        0.043749000      1.197615000     -0.026468000
C       -1.106705000      1.896286000      0.312797000
C       -1.048494000      3.284741000      0.402075000
H       -1.932930000      3.853346000      0.659225000
C        0.154662000      3.942812000      0.167734000
H        0.198166000      5.020015000      0.245284000
C        1.302608000      3.230184000     -0.166405000
H        2.231177000      3.756188000     -0.346907000
C        1.246993000      1.843973000     -0.275855000
C        2.428465000      1.009236000     -0.706698000
H        2.372859000      0.826845000     -1.782164000
H        3.372539000      1.528247000     -0.517281000
C        2.867277000     -0.169410000      1.366169000
H        3.888791000      0.218825000      1.412616000
H        2.839163000     -1.135168000      1.863602000
H        2.205753000      0.519738000      1.884165000
C        3.314101000     -1.261410000     -0.745895000
H        4.346498000     -0.901208000     -0.768255000
H        2.965708000     -1.390916000     -1.768711000
H        3.294985000     -2.224972000     -0.240808000
C       -2.359572000      1.115193000      0.626362000
H       -2.365626000      0.845908000      1.684080000
H       -3.255884000      1.714793000      0.441288000
C       -2.774143000      0.127992000     -1.556703000
H       -3.767169000      0.579568000     -1.628785000
H       -2.769551000     -0.800618000     -2.123641000
H       -2.047109000      0.813809000     -1.985193000
C       -3.410902000     -1.075628000      0.441056000
H       -3.143060000     -1.290296000      1.472421000
H       -3.421328000     -2.004114000     -0.126444000
H       -4.416555000     -0.646322000      0.422593000
C       -0.165319000     -1.427211000      2.032028000
H        0.698009000     -2.019942000      2.321989000
H       -1.065210000     -2.008924000      2.214682000
H       -0.188894000     -0.496315000      2.589511000
68
System 16 Table S7
Bi      -0.001260000     -0.943486000     -0.046326000
Cl       0.129069000     -0.351045000     -2.569447000
N       -0.095912000     -0.489331000      2.732007000
N       -2.668360000     -1.756408000     -1.253375000
N        0.456936000      3.824204000     -1.277844000
N        2.721781000     -2.037163000     -0.560566000
C       -1.794954000      0.393750000      0.542558000
C       -1.760362000      1.062759000      1.770488000
C       -2.825342000      1.872053000      2.161449000
H       -2.789408000      2.382660000      3.116166000
C       -3.935189000      2.012429000      1.340929000
H       -4.758171000      2.646778000      1.641556000
C       -4.006846000      1.287734000      0.159332000
H       -4.899307000      1.340474000     -0.452161000
C       -2.954112000      0.465048000     -0.237806000
C       -0.583392000      0.897705000      2.696460000
H        0.251807000      1.515768000      2.364891000
H       -0.854959000      1.231691000      3.707812000
C        1.145350000     -0.568596000      3.495512000
H        0.995143000     -0.262908000      4.540323000
H        1.895086000      0.077734000      3.045811000
H        1.514182000     -1.593387000      3.493431000
C       -1.094709000     -1.403265000      3.283086000
H       -0.715295000     -2.423482000      3.240098000
H       -2.011668000     -1.345918000      2.702222000
H       -1.330767000     -1.162389000      4.328755000
C       -3.104818000     -0.378454000     -1.480282000
H       -4.152627000     -0.346636000     -1.817895000
H       -2.487116000      0.023904000     -2.283018000
C       -3.486123000     -2.439408000     -0.263894000
H       -4.531692000     -2.551056000     -0.592183000
H       -3.484724000     -1.884604000      0.672325000
H       -3.079571000     -3.433986000     -0.079640000
C       -2.609342000     -2.510745000     -2.496473000
H       -3.602590000     -2.623343000     -2.959285000
H       -2.213213000     -3.507113000     -2.298764000
H       -1.944323000     -2.007913000     -3.193470000
C        1.663373000      0.645965000      0.229994000
C        1.514431000      2.028904000      0.068257000
C        2.588188000      2.876764000      0.358541000
H        2.448765000      3.940529000      0.223979000
C        3.809413000      2.369077000      0.765962000
H        4.633121000      3.037101000      0.980591000
C        3.981825000      0.994335000      0.856393000
H        4.949385000      0.583500000      1.118009000
C        2.921386000      0.133266000      0.590876000
C        0.229759000      2.665927000     -0.419894000
H       -0.381997000      1.916476000     -0.930523000
H       -0.354549000      3.007639000      0.437500000
C       -0.769350000      4.578630000     -1.459811000
H       -1.561321000      3.995368000     -1.959904000
H       -0.569814000      5.463021000     -2.065911000
H       -1.152377000      4.904179000     -0.492123000
C        1.029148000      3.439189000     -2.560924000
H        1.957026000      2.892119000     -2.405317000
H        1.249653000      4.334425000     -3.143211000
H        0.355336000      2.794198000     -3.144138000
C        3.172558000     -1.357026000      0.647940000
H        4.241652000     -1.539307000      0.840796000
H        2.630990000     -1.804600000      1.486142000
C        3.422592000     -1.599271000     -1.757533000
H        4.493354000     -1.857000000     -1.726761000
H        3.323117000     -0.523214000     -1.869844000
H        2.970417000     -2.067706000     -2.629446000
C        2.740976000     -3.478817000     -0.412699000
H        2.328275000     -3.942860000     -1.307945000
H        2.124971000     -3.771723000      0.439466000
H        3.755751000     -3.878144000     -0.255057000
106
System 17 Table S7
N        1.378847000     -2.396631000     -2.332434000
C        0.284987000      1.618474000     -3.432076000
C       -0.143759000     -0.760240000     -3.378074000
C        0.009656000     -2.132330000     -2.767179000
H       -0.621014000     -2.212555000     -1.877199000
H       -0.348056000     -2.889268000     -3.476926000
C       -0.927460000      0.527990000     -5.275680000
C        0.359094000      0.390763000     -2.742682000
C        1.468123000     -3.647052000     -1.583110000
H        1.287220000     -4.515349000     -2.234184000
H        0.654434000     -3.632516000     -0.860919000
C       -0.375495000      1.648079000     -4.669052000
H       -0.451168000      2.586525000     -5.185782000
C       -0.770034000     -0.684051000     -4.614353000
H       -1.134313000     -1.599606000     -5.062659000
C       -1.650601000      0.581330000     -6.623177000
C        0.930613000      2.931911000     -2.933548000
C        2.439688000      2.722585000     -2.711311000
H        2.904198000      3.656256000     -2.388538000
H        2.920260000      2.403773000     -3.637291000
H        2.649432000      1.973420000     -1.951397000
C        2.783694000     -3.823534000     -0.840735000
H        3.627501000     -3.964215000     -1.515707000
H        2.727356000     -4.702759000     -0.198528000
H        2.987470000     -2.955376000     -0.213438000
C        2.391750000     -2.224815000     -3.377163000
H        3.370066000     -2.276967000     -2.900644000
H        2.289899000     -1.211548000     -3.761935000
C        0.260137000      3.410691000     -1.638684000
H        0.707751000      4.349937000     -1.306118000
H        0.362620000      2.684936000     -0.837978000
H       -0.806840000      3.575532000     -1.797202000
C        0.800678000      4.082067000     -3.947133000
H       -0.238829000      4.356317000     -4.128272000
H        1.267415000      3.842662000     -4.902924000
H        1.304235000      4.961552000     -3.544977000
C       -1.724380000      2.002438000     -7.192997000
H       -2.258637000      2.677570000     -6.523686000
H       -2.257356000      1.987268000     -8.144423000
H       -0.732485000      2.416984000     -7.376001000
C        2.328244000     -3.215514000     -4.540531000
H        2.452464000     -4.246810000     -4.209037000
H        3.126310000     -2.998009000     -5.251522000
H        1.381684000     -3.141820000     -5.075869000
C       -0.906480000     -0.306253000     -7.638029000
H       -0.861847000     -1.343217000     -7.306921000
H        0.116636000      0.044381000     -7.779198000
H       -1.412327000     -0.284308000     -8.605207000
C       -3.088193000      0.058346000     -6.447320000
H       -3.099119000     -0.967548000     -6.080892000
H       -3.620463000      0.081258000     -7.400215000
H       -3.637507000      0.673623000     -5.733715000
Bi       1.258359000     -0.022033000     -0.631999000
N       -1.378847000      2.396631000      2.332434000
C       -0.284987000     -1.618474000      3.432076000
C        0.143759000      0.760240000      3.378074000
C       -0.009656000      2.132330000      2.767179000
H        0.621014000      2.212555000      1.877199000
H        0.348056000      2.889268000      3.476926000
C        0.927460000     -0.527990000      5.275680000
C       -0.359094000     -0.390763000      2.742682000
C       -1.468123000      3.647052000      1.583110000
H       -1.287220000      4.515349000      2.234184000
H       -0.654434000      3.632516000      0.860919000
C        0.375495000     -1.648079000      4.669052000
H        0.451168000     -2.586525000      5.185782000
C        0.770034000      0.684051000      4.614353000
H        1.134313000      1.599606000      5.062659000
C        1.650601000     -0.581330000      6.623177000
C       -0.930613000     -2.931911000      2.933548000
C       -2.439688000     -2.722585000      2.711311000
H       -2.904198000     -3.656256000      2.388538000
H       -2.920260000     -2.403773000      3.637291000
H       -2.649432000     -1.973420000      1.951397000
C       -2.783694000      3.823534000      0.840735000
H       -3.627501000      3.964215000      1.515707000
H       -2.727356000      4.702759000      0.198528000
H       -2.987470000      2.955376000      0.213438000
C       -2.391750000      2.224815000      3.377163000
H       -3.370066000      2.276967000      2.900644000
H       -2.289899000      1.211548000      3.761935000
C       -0.260137000     -3.410691000      1.638684000
H       -0.707751000     -4.349937000      1.306118000
H       -0.362620000     -2.684936000      0.837978000
H        0.806840000     -3.575532000      1.797202000
C       -0.800678000     -4.082067000      3.947133000
H        0.238829000     -4.356317000      4.128272000
H       -1.267415000     -3.842662000      4.902924000
H       -1.304235000     -4.961552000      3.544977000
C        1.724380000     -2.002438000      7.192997000
H        2.258637000     -2.677570000      6.523686000
H        2.257356000     -1.987268000      8.144423000
H        0.732485000     -2.416984000      7.376001000
C       -2.328244000      3.215514000      4.540531000
H       -2.452464000      4.246810000      4.209037000
H       -3.126310000      2.998009000      5.251522000
H       -1.381684000      3.141820000      5.075869000
C        0.906480000      0.306253000      7.638029000
H        0.861847000      1.343217000      7.306921000
H       -0.116636000     -0.044381000      7.779198000
H        1.412327000      0.284308000      8.605207000
C        3.088193000     -0.058346000      6.447320000
H        3.099119000      0.967548000      6.080892000
H        3.620463000     -0.081258000      7.400215000
H        3.637507000     -0.673623000      5.733715000
Bi      -1.258359000      0.022033000      0.631999000
67
System 18 Table S7
Bi      -0.702342566     -0.717002363      0.516336763
Se      -3.280365004     -1.575928477      0.125554182
Se      -0.227367355      0.300752598     -1.930220054
N        2.059322369     -0.746503995      0.572913219
C        5.171405833     -1.292941948     -1.755766190
H        6.044821349     -0.649623283     -1.874384446
H        5.168550393     -2.010854496     -2.577407534
H        5.297622544     -1.842362872     -0.822341445
C       -1.125236152      4.036801127     -0.223272582
H       -2.012553155      4.523320339      0.158733595
C        0.105223721     -2.833920384      0.229342774
C        2.901560879      1.292581578      1.547841866
C       -0.091104743      2.102102116     -1.226117974
C       -3.945260871      0.227284274     -0.041384836
C        2.435476375     -1.958541621      0.480573377
H        3.495455447     -2.221057987      0.479014950
C        4.631244452      2.554469817      0.427467265
H        5.285843588      3.414868102      0.392183843
C        1.230350333      4.047727049     -0.696314179
H        2.193352912      4.539114693     -0.674032112
C        1.490389621     -3.058663020      0.336420203
C        2.967071964      0.328981029      0.524309877
C       -0.729934926     -3.927459878      0.040804858
H       -1.797057362     -3.788284145     -0.062098950
C        2.000733981     -4.358237146      0.251637011
H        3.070364717     -4.512277469      0.325210641
C        1.138499980      2.756861064     -1.202579641
H        2.025913822      2.258509448     -1.556965411
C        3.836053504      0.493140808     -0.577055619
C        1.930930210      1.153401611      2.704696359
H        1.409076774      0.205218641      2.583898951
C        0.880721867      2.269697843      2.680530950
H        1.342271322      3.246923119      2.827843313
H        0.147286433      2.120812236      3.474856693
H        0.353798383      2.300494371      1.728446357
C        1.152161220     -5.438804918      0.067793956
H        1.553206136     -6.440791455      0.002539522
C       -4.076158685      1.050676665      1.077300631
H       -3.805767632      0.672267835      2.053127820
C       -4.302728041      0.717591338     -1.297407145
H       -4.180848995      0.089508744     -2.167543879
C        0.101991506      4.690183155     -0.201719192
H        0.178680402      5.690988040      0.201418620
C        3.879720152     -0.464178408     -1.758215752
H        3.037817670     -1.148062742     -1.674858164
C       -4.794944905      2.010744956     -1.428017086
H       -5.066917139      2.381674924     -2.407131525
C       -0.215213212     -5.220469031     -0.039984104
H       -0.887373625     -6.054473013     -0.192799910
C        3.748502716      2.391809727      1.483768026
H        3.712536126      3.135291061      2.268292877
C        2.655576539      1.095889040      4.054343353
H        3.188688221      2.025325377      4.259203741
H        3.382204107      0.283161158      4.076318496
H        1.940698293      0.937910581      4.863366994
C       -1.225577684      2.750966030     -0.738822987
H       -2.182569867      2.255641308     -0.765599356
C       -4.556573309      2.347795938      0.939536743
H       -4.648722647      2.979092754      1.813432752
C        4.662512477      1.615506702     -0.590384006
H        5.337700313      1.761047379     -1.422253288
C       -4.921028263      2.830704574     -0.312006081
H       -5.297047858      3.839139136     -0.418039972
C        3.708364092      0.257010277     -3.100550046
H        4.521745508      0.956553496     -3.295388875
H        2.766877331      0.802276102     -3.132400695
H        3.698027673     -0.470943409     -3.912974709
67
System 19 Table S7
Bi       0.706797180     -0.892738424      0.229569262
S        3.020320954     -2.016296555     -0.216794394
S        0.220136677      0.062935050     -2.111103421
N       -1.979805550     -0.521378235      0.520982939
C        0.209355220     -3.978881619     -0.607309741
H        1.288052350     -4.008037697     -0.676578513
C       -0.436596102     -2.803713360     -0.249971161
C       -3.949121219      2.574299676      0.038040965
H       -4.526657860      3.078987660     -0.723791178
C       -2.417584892      1.322964290      2.005392328
C       -0.516913037     -5.134860852     -0.892613009
H        0.006176028     -6.038909381     -1.175030673
C       -2.577380546     -1.593367514      0.189883085
H       -3.668001097     -1.647898700      0.159599329
C       -1.841545293     -2.799860420     -0.172891732
C        0.652336904      1.763589018     -1.824472977
C       -3.389850718      1.330702449     -0.249666355
C        1.891316530      3.719454060     -2.520952259
H        2.578936856      4.188713098     -3.212158290
C       -4.985976304      0.219677881     -1.855253630
H       -5.258627473     -0.528593566     -1.110074166
H       -5.082757002     -0.232321513     -2.843602211
H       -5.712382147      1.031046306     -1.783680820
C        4.625062074     -0.446767947      1.402647800
H        4.677421517     -1.313300455      2.046853366
C        5.179881136      1.855373753      0.938620737
H        5.671605336      2.775648973      1.223210145
C       -2.999093538      2.563733065      2.238806063
H       -2.847734557      3.050234814      3.192942277
C       -1.904063352     -5.127344948     -0.822506548
H       -2.467198434     -6.022453027     -1.047725973
C        3.822722471      0.603930415     -0.609607428
H        3.266422242      0.548010138     -1.532907425
C       -3.768055815      3.186573628      1.267211762
H       -4.214675063      4.151898766      1.463379885
C       -2.563435667     -3.960894355     -0.464528194
H       -3.645036392     -3.941433861     -0.409837196
C        3.890838695     -0.521756067      0.216643049
C       -2.641868731      0.697414338      0.764348381
C        1.539763975      2.388662709     -2.704241266
H        1.957560526      1.821642408     -3.524495636
C        0.120088310      2.502098203     -0.764094905
H       -0.597416243      2.050091930     -0.096375348
C       -1.565397321      0.669321906      3.077077860
H       -1.218099880     -0.285616012      2.684552697
C       -3.177227300      1.743331583     -2.736346450
H       -3.869013838      2.585702387     -2.776255410
H       -3.198545205      1.251810588     -3.709674864
H       -2.173671223      2.132561030     -2.576881532
C        1.377523522      4.441741316     -1.449612810
H        1.661569465      5.474624397     -1.302104652
C       -0.328725965      1.515811825      3.400908935
H        0.262453394      1.711929676      2.506226844
H        0.308838955      1.002376012      4.122157417
H       -0.610544072      2.478497956      3.829773758
C       -2.380074692      0.365627083      4.339920734
H       -2.753378549      1.281954640      4.799449791
H       -1.763877419     -0.150897538      5.077412312
H       -3.239143155     -0.265132619      4.109755619
C        4.450868036      1.786745285     -0.242922520
H        4.361662511      2.654010703     -0.883034900
C        0.491115646      3.826150481     -0.573496373
H        0.073149229      4.378005621      0.257765413
C       -3.559772708      0.742391759     -1.639549341
H       -2.871330041     -0.093704061     -1.739900927
C        5.270820246      0.732119370      1.754065944
H        5.837343650      0.775692883      2.675064020
